# Supplementary material for: Simultaneous genotyping for human platelet antigen systems and HLA-A and HLA-B loci by targeted next-generation sequencing
Source: Front Immunol. 2022 Sep 29;13:945994. doi: 10.3389/fimmu.2022.945994 (PMC9575554; doi:10.3389/fimmu.2022.945994)
Supplement: Supplementary file 1 [file Table_1.xlsx]

## Sheet: Sheet1
Supplement table1: The sequences of HLA-A, B loci and HPA probes
Chromosome	Start	End	Strand	Bait ID	Bait Length	GC Pct	Tm	Masked Ratio	Max Homopolymer	Seq Complexity	Ns	Gaps	Kept	Bait Seq	HitNum
chr6	74405808	74405927	+	CD109|region1_bait#1	120	57.5	108.499	0.0666667	8	0.993703	false	false	true	GCGCGCCCATTTCAGATTACTAAACTCGAATTAAGAGGGaaaaaaaaTCAGGGAGGAGGTGGCAAGCCACACCCCACGGTGCCCGCGAACTTCCCCGGCAGCGGACTGTAGCCCAGGCAG	1
chr6	74405851	74405970	+	CD109|region1_bait#2	120	69.1667	117.056	0.0333333	4	0.992701	false	false	true	aaaaTCAGGGAGGAGGTGGCAAGCCACACCCCACGGTGCCCGCGAACTTCCCCGGCAGCGGACTGTAGCCCAGGCAGACGCCGTCGAGATGCAGGGCCCACCGCTCCTGACCGCCGCCCA	1
chr6	74405893	74406012	+	CD109|region1_bait#3	120	74.1667	120.822	0	4	0.987978	false	false	true	CGAACTTCCCCGGCAGCGGACTGTAGCCCAGGCAGACGCCGTCGAGATGCAGGGCCCACCGCTCCTGACCGCCGCCCACCTCCTCTGCGTGTGCACCGCCGCGCTGGCCGTGGCTCCCGG	1
chr6	74473294	74473413	+	CD109|region10_bait#1	120	34.1667	92.3483	0	6	0.990125	false	false	true	AAAAGGTATTTCAAGAAATGTAAGCACTAATGTGTTCTTCAAGCAACATGATTACATCATTGAGTTTTTTGATTATACTACTGTCTTGAAGCCATCTCTCAACTTCACAGCCACTGTAAG	1
chr6	74475653	74475772	+	CD109|region11_bait#1	120	40.8333	96.8316	0	3	0.990268	false	false	true	GTGAAGGTAACTCGTGCTGATGGCAACCAACTGACTCTTGAAGAAAGAAGAAATAATGTAGTCATAACAGTGACACAGAGAAACTATACTGAGTACTGGAGCGGATCTAACAGTGGAAAT	1
chr6	74475706	74475825	+	CD109|region11_bait#2	120	38.3333	95.1381	0	5	0.986546	false	false	true	TAATGTAGTCATAACAGTGACACAGAGAAACTATACTGAGTACTGGAGCGGATCTAACAGTGGAAATCAGAAAATGGAAGCTGTTCAGAAAATAAATTATACTGTCCCCCAAAGTGGAAC	1
chr6	74475758	74475877	+	CD109|region11_bait#3	120	38.3333	95.1381	0	5	0.988121	false	false	true	TCTAACAGTGGAAATCAGAAAATGGAAGCTGTTCAGAAAATAAATTATACTGTCCCCCAAAGTGGAACTTTTAAGATTGAATTCCCAATCCTGGAGGATTCCAGTGAGCTACAGTTGAAG	1
chr6	74476482	74476601	+	CD109|region12_bait#1	120	34.1667	92.3483	0	5	0.993559	false	false	true	GCCTATTTCCTTGGTAGTAAAAGTAGCATGGCAGTTCATAGTCTGTTTAAGTCTCCTAGTAAGACATACATCCAACTAAAAACAAGAGATGAAAATATAAAGGTAATGCTTACAATTCAC	1
chr6	74476526	74476645	+	CD109|region12_bait#2	120	28.3333	88.5114	0	5	0.991556	false	false	true	GTTTAAGTCTCCTAGTAAGACATACATCCAACTAAAAACAAGAGATGAAAATATAAAGGTAATGCTTACAATTCACTTGAGAATTACAATATAATTGGACTATCTTGCTTTTGATATGTA	1
chr6	74476570	74476689	+	CD109|region12_bait#3	120	28.3333	88.5114	0	7	0.98855	false	false	true	ATGAAAATATAAAGGTAATGCTTACAATTCACTTGAGAATTACAATATAATTGGACTATCTTGCTTTTGATATGTACATATTAATTAAGGTTTTTTTCTAGGTGGGATCGCCTTTTGAGT	1
chr6	74476614	74476733	+	CD109|region12_bait#4	120	34.1667	92.3483	0	7	0.990983	false	false	true	ATATAATTGGACTATCTTGCTTTTGATATGTACATATTAATTAAGGTTTTTTTCTAGGTGGGATCGCCTTTTGAGTTGGTGGTTAGTGGCAACAAACGATTGAAGGAGTTAAGCTATATG	1
chr6	74477778	74477897	+	CD109|region14_bait#1	120	36.6667	94.0173	0	4	0.991985	false	false	true	GTAGTATCCAGGGGACAGTTGGTGGCTGTAGGAAAACAAAATTCAACAATGTTCTCTTTAACACCAGAAAATTCTTGGACTCCAAAAGCCTGTGTAATTGTGTATTATATTGAAGATGAT	1
chr6	74477835	74477954	+	CD109|region14_bait#2	120	30	89.5995	0	5	0.988407	false	false	true	TTAACACCAGAAAATTCTTGGACTCCAAAAGCCTGTGTAATTGTGTATTATATTGAAGATGATGGGGAAATTATAAGTGATGTTCTAAAAATTCCTGTTCAGCTTGTTTTTAAAAATAAG	1
chr6	74481152	74481271	+	CD109|region15_bait#1	120	40.8333	96.8316	0	4	0.989695	false	false	true	ATAAAGCTATATTGGAGTAAAGTGAAAGCTGAACCATCTGAGAAAGTCTCTCTTAGGATCTCTGTGACACAGCCTGACTCCATAGTTGGGATTGTAGCTGTTGACAAAAGTGTGAATCTG	1
chr6	74481185	74481304	+	CD109|region15_bait#2	120	40	96.2655	0	4	0.991556	false	false	true	CCATCTGAGAAAGTCTCTCTTAGGATCTCTGTGACACAGCCTGACTCCATAGTTGGGATTGTAGCTGTTGACAAAAGTGTGAATCTGATGAATGCCTCTAATGATATTACAATGGAAAAT	1
chr6	74490124	74490243	+	CD109|region16_bait#1	120	34.1667	92.3483	0	4	0.990411	false	false	true	CGTATATTTTATCTTCTCCTTAGGTGGTCCATGAGTTGGAACTTTATAACACAGGATATTATTTAGGCATGTTCATGAATTCTTTTGCAGTCTTTCAGGTATGTTTTGCTTGCTATATTG	1
chr6	74490952	74491071	+	CD109|region17_bait#1	120	32.5	91.2439	0	5	0.993416	false	false	true	TTAAAAGAAAATAAAAATTATTCTTTTTAGGAATGTGGACTCTGGGTATTGACAGATGCAAACCTCACGAAGGATTATATTGATGGTGTTTGTAAGTAATACATGGCGACATGCTTGTAT	1
chr6	74492337	74492456	+	CD109|region18_bait#1	120	39.1667	95.701	0	4	0.992558	false	false	true	ATGACAATGCAGAATATGCTGAGAGGTTTATGGAGGAAAATGAAGGACATATTGTAGATATTCATGACTTTTCTTTGGGTAGCAGTCCACATGTCCGAAAGCATTTTCCAGAGACTTGGA	1
chr6	74492359	74492478	+	CD109|region18_bait#2	120	41.6667	97.3994	0	4	0.992844	false	false	true	GAGGTTTATGGAGGAAAATGAAGGACATATTGTAGATATTCATGACTTTTCTTTGGGTAGCAGTCCACATGTCCGAAAGCATTTTCCAGAGACTTGGATTTGGCTAGACACCAACATGGG	1
chr6	74493429	74493548	+	CD109|region19_bait#1	120	44.1667	99.1126	0	4	0.992558	false	false	true	GTTACAGGATTTACCAAGAATTTGAAGTAACTGTACCTGATTCTATCACTTCTTGGGTGGCTACTGGTTTTGTGATCTCTGAGGACCTGGGTCTTGGACTAACAACTACTCCAGTGGAGG	1
chr6	74407123	74407242	+	CD109|region2_bait#1	120	58.3333	109.099	0	4	0.991699	false	false	true	GCCTCGGTTTCTGGTGACAGCCCCAGGGATCATCAGGCCCGGAGGAAATGTGACTATTGGGGTGGAGCTTCTGGAACACTGCCCTTCACAGGTGACTGTGAAGGCGGAGCTGCTCAAGAC	1
chr6	74407176	74407295	+	CD109|region2_bait#2	120	51.6667	104.341	0	5	0.991842	false	false	true	CTATTGGGGTGGAGCTTCTGGAACACTGCCCTTCACAGGTGACTGTGAAGGCGGAGCTGCTCAAGACAGCATCAAACCTCACTGTCTCTGTCCTGGAAGCAGAAGGAGTCTTTGAAAAAG	1
chr6	74495084	74495203	+	CD109|region20_bait#1	120	35	92.903	0.116667	7	0.994704	false	false	true	CAGCTCCAAGCCTTCCAACCAtttttcatttttttGAATCTTCCCTACTCTGTTATCAGAGGTGAAGAATTTGCTTTGGAAATAACTATATTCAATTATTTGAAAGATGCCACTGAGGTA	1
chr6	74496957	74497076	+	CD109|region21_bait#1	120	40.8333	96.8316	0	4	0.994275	false	false	true	GTTAAGGTAATCATTGAGAAAAGTGACAAATTTGATATTCTAATGACTTCAAATGAAATAAATGCCACAGGCCACCAGCAGACCCTTCTGGTTCCCAGTGAGGATGGGGCAACTGTTCTT	1
chr6	74497007	74497126	+	CD109|region21_bait#2	120	49.1667	102.583	0	5	0.990411	false	false	true	AAATGAAATAAATGCCACAGGCCACCAGCAGACCCTTCTGGTTCCCAGTGAGGATGGGGCAACTGTTCTTTTTCCCATCAGGCCAACACATCTGGGAGAAATTCCTATCACAGTCACAGC	1
chr6	74497056	74497175	+	CD109|region21_bait#3	120	46.6667	100.841	0	5	0.992128	false	false	true	GAGGATGGGGCAACTGTTCTTTTTCCCATCAGGCCAACACATCTGGGAGAAATTCCTATCACAGTCACAGCTCTTTCACCCACTGCTTCTGATGCTGTCACCCAGATGATTTTAGTAAAG	1
chr6	74498191	74498310	+	CD109|region22_bait#1	120	37.5	94.5769	0	5	0.992271	false	false	true	GCTGAAGGAATAGAAAAATCATATTCACAATCCATCTTATTAGACTTGACTGACAATAGGCTACAGAGTACCCTGAAAACTTTGAGTTTCTCATTTCCTCCTAATACAGTGACTGGCAGT	1
chr6	74498216	74498335	+	CD109|region22_bait#2	120	40	96.2655	0	4	0.992128	false	false	true	CACAATCCATCTTATTAGACTTGACTGACAATAGGCTACAGAGTACCCTGAAAACTTTGAGTTTCTCATTTCCTCCTAATACAGTGACTGGCAGTGAAAGAGTTCAGATCACTGCAATTG	1
chr6	74502349	74502468	+	CD109|region23_bait#1	120	38.3333	95.1381	0	4	0.993559	false	false	true	GAGATGTTCTTGGTCCTTCCATCAATGGCTTAGCCTCATTGATTCGGATGCCTTATGGCTGTGGTGAACAGAACATGATAAATTTTGCTCCAAATATTTACATTTTGGATTATCTGACTA	1
chr6	74502406	74502525	+	CD109|region23_bait#2	120	30.8333	90.146	0	5	0.989266	false	false	true	GCTGTGGTGAACAGAACATGATAAATTTTGCTCCAAATATTTACATTTTGGATTATCTGACTAAAAAGAAACAACTGACAGATAATTTGAAAGAAAAAGCTCTTTCATTTATGAGGCAAG	1
chr6	74512924	74513043	+	CD109|region24_bait#1	120	42.5	97.9689	0	5	0.991985	false	false	true	TGTCTATTTTTGTGTCTAGGTTACCAGAGAGAACTTCTCTATCAGAGGGAAGATGGCTCTTTCAGTGCTTTTGGGAATTATGACCCTTCTGGGAGCACTTGGTAAGTGTTTTTGCCAACT	1
chr6	74516567	74516686	+	CD109|region25_bait#1	120	36.6667	94.0173	0	4	0.991413	false	false	true	GTTGTCAGCTTTTGTTTTAAGATGTTTCCTTGAAGCCGATCCTTACATAGATATTGATCAGAATGTGTTACACAGAACATACACTTGGCTTAAAGGACATCAGAAATCCAACGGTGAATT	1
chr6	74516622	74516741	+	CD109|region25_bait#2	120	40.8333	96.8316	0	4	0.992271	false	false	true	GATCAGAATGTGTTACACAGAACATACACTTGGCTTAAAGGACATCAGAAATCCAACGGTGAATTTTGGGATCCAGGAAGAGTGATTCATAGTGAGCTTCAAGGTGGCAATAAAAGTCCA	1
chr6	74516676	74516795	+	CD109|region25_bait#3	120	40	96.2655	0	4	0.994275	false	false	true	AACGGTGAATTTTGGGATCCAGGAAGAGTGATTCATAGTGAGCTTCAAGGTGGCAATAAAAGTCCAGTAACACTTACAGCCTATATTGTAACTTCTCTCCTGGGATATAGAAAGTATCAG	1
chr6	74517806	74517925	+	CD109|region26_bait#1	120	37.5	94.5769	0	6	0.991699	false	false	true	CCTAACATTGATGTGCAAGAGTCTATCCATTTTTTGGAGTCTGAATTCAGTAGAGGAATTTCAGACAATTATACTCTAGCCCTTATAACTTATGCATTGTCATCAGTGGGGAGTCCTAAA	1
chr6	74517852	74517971	+	CD109|region26_bait#2	120	40.8333	96.8316	0	4	0.994275	false	false	true	TCAGTAGAGGAATTTCAGACAATTATACTCTAGCCCTTATAACTTATGCATTGTCATCAGTGGGGAGTCCTAAAGCGAAGGAAGCTTTGAATATGCTGACTTGGAGAGCAGAACAAGAAG	1
chr6	74519707	74519826	+	CD109|region27_bait#1	120	48.3333	102.001	0	3	0.993559	false	false	true	GTGGCATGCAATTCTGGGTGTCATCAGAGTCCAAACTTTCTGACTCCTGGCAGCCACGCTCCCTGGATATTGAAGTTGCAGCCTATGCACTGCTCTCACACTTCTTACAATTTCAGACTT	1
chr6	74519743	74519862	+	CD109|region27_bait#2	120	49.1667	102.583	0	3	0.992701	false	false	true	TTTCTGACTCCTGGCAGCCACGCTCCCTGGATATTGAAGTTGCAGCCTATGCACTGCTCTCACACTTCTTACAATTTCAGACTTCTGAGGGAATCCCAATTATGAGGTGGCTAAGCAGGC	1
chr6	74519778	74519897	+	CD109|region27_bait#3	120	45	99.687	0	4	0.994418	false	false	true	GAAGTTGCAGCCTATGCACTGCTCTCACACTTCTTACAATTTCAGACTTCTGAGGGAATCCCAATTATGAGGTGGCTAAGCAGGCAAAGAAATAGCTTGGGTGGTTTTGCATCTACTCAG	1
chr6	74520715	74520834	+	CD109|region28_bait#1	120	45	99.687	0	4	0.994418	false	false	true	GATACCACTGTGGCTTTAAAGGCTCTGTCTGAATTTGCAGCCCTAATGAATACAGAAAGGACAAATATCCAAGTGACCGTGACGGGGCCTAGCTCACCAAGTCCTGTAAAGTTTCTGATT	1
chr6	74520751	74520870	+	CD109|region28_bait#2	120	48.3333	102.001	0	4	0.994132	false	false	true	GCAGCCCTAATGAATACAGAAAGGACAAATATCCAAGTGACCGTGACGGGGCCTAGCTCACCAAGTCCTGTAAAGTTTCTGATTGACACACACAACCGCTTACTCCTTCAGACAGCAGAG	1
chr6	74521901	74522020	+	CD109|region29_bait#1	120	36.6667	94.0173	0	7	0.991413	false	false	true	CATTCACTTTTTTTCACCTTGATTCAGCTTGCTGTGGTACAGCCAACGGCAGTTAATATTTCCGCAAATGGTTTTGGATTTGCTATTTGTCAGGTATGTAACGATGCTTATTTTTTTAAG	1
chr6	74432928	74433047	+	CD109|region3_bait#1	120	30	89.5995	0	6	0.987978	false	false	true	TATTCAAATTGTGCTAACTCTGTTTTCTTTCCTGTTTTCCTTGTAGGCTCTTTTAAGACACTTACTCTTCCATCAGTAAGTATCCATTTAAAAAATTTGGTTTCAGAAATATATTGTATC	1
chr6	74524704	74524823	+	CD109|region30_bait#1	120	33.3333	91.7953	0	4	0.989552	false	false	true	CTCAATGTTGTATATAATGTGAAGGCTTCTGGGTCTTCTAGAAGACGAAGATCTATCCAAAATCAAGAAGCCTTTGATTTAGATGTTGCTGTAAAAGAAAATAAAGATGATCTCAATCAT	1
chr6	74524727	74524846	+	CD109|region30_bait#2	120	35.8333	93.4593	0	4	0.990411	false	false	true	GGCTTCTGGGTCTTCTAGAAGACGAAGATCTATCCAAAATCAAGAAGCCTTTGATTTAGATGTTGCTGTAAAAGAAAATAAAGATGATCTCAATCATGTGGATTTGAATGTGTGTACAAG	1
chr6	74528111	74528230	+	CD109|region31_bait#1	120	45.8333	100.263	0	4	0.993273	false	false	true	CTTTTCGGGCCCGGGTAGGAGTGGCATGGCTCTTATGGAAGTTAACCTATTAAGTGGCTTTATGGTGCCTTCAGAAGCAATTTCTCTGAGCGAGACAGTGAAGAAAGTGGAATATGATCA	1
chr6	74528139	74528258	+	CD109|region31_bait#2	120	38.3333	95.1381	0	4	0.991842	false	false	true	GCTCTTATGGAAGTTAACCTATTAAGTGGCTTTATGGTGCCTTCAGAAGCAATTTCTCTGAGCGAGACAGTGAAGAAAGTGGAATATGATCATGGAAAACTCAACCTCTATTTAGATTCT	1
chr6	74530176	74530295	+	CD109|region32_bait#1	120	35	92.903	0	4	0.99313	false	false	true	TTTCTCAAGGTAAATGAAACCCAGTTTTGTGTTAATATTCCTGCTGTGAGAAACTTTAAAGTTTCAAATACCCAAGATGCTTCAGTGTCCATAGTGGATTACTATGAGCCAAGTAAGTAT	1
chr6	74533182	74533301	+	CD109|region33_bait#01	120	53.3333	105.521	0	3	0.989981	false	false	true	GGAGACAGGCTGTGAGAAGTTACAACTCTGAAGTGAAGCTGTCCTCCTGTGACCTTTGCAGTGATGTCCAGGGCTGCCGTCCTTGTGAGGATGGAGCTTCAGGCTCCCATCATCACTCTT	1
chr6	74533242	74533361	+	CD109|region33_bait#02	120	44.1667	99.1126	0	5	0.989838	false	false	true	GTGATGTCCAGGGCTGCCGTCCTTGTGAGGATGGAGCTTCAGGCTCCCATCATCACTCTTCAGTCATTTTTATTTTCTGTTTCAAGCTTCTGTACTTTATGGAACTTTGGCTGTGATTTA	1
chr6	74533302	74533421	+	CD109|region33_bait#03	120	31.6667	90.6941	0	5	0.985401	false	false	true	CAGTCATTTTTATTTTCTGTTTCAAGCTTCTGTACTTTATGGAACTTTGGCTGTGATTTATTTTTAAAGGACTCTGTGTAACACTAACATTTCCAGTAGTCACATGTGATTGTTTTGTTT	1
chr6	74533362	74533481	+	CD109|region33_bait#04	120	31.6667	90.6941	0.0666667	8	0.991985	false	false	true	TTTTTAAAGGACTCTGTGTAACACTAACATTTCCAGTAGTCACATGTGATTGTTTTGTTTTCGTAGAAGAATACTGCTTCTATTTTGAAAAAAGAGttttttttCTTTCTATGGGGTTGC	1
chr6	74533422	74533541	+	CD109|region33_bait#05	120	37.5	94.5769	0.0666667	8	0.993416	false	false	true	TCGTAGAAGAATACTGCTTCTATTTTGAAAAAAGAGttttttttCTTTCTATGGGGTTGCAGGGATGGTGTACAACAGGTCCTAGCATGTATAGCTGCATAGATTTCTTCACCTGATCTT	1
chr6	74533482	74533601	+	CD109|region33_bait#06	120	40	96.2655	0	4	0.992701	false	false	true	AGGGATGGTGTACAACAGGTCCTAGCATGTATAGCTGCATAGATTTCTTCACCTGATCTTTGTGTGGAAGATCAGAATGAATGCAGTTGTGTGTCTATATTTTCCCCTCTCAAAATCTTT	1
chr6	74533542	74533661	+	CD109|region33_bait#07	120	32.5	91.2439	0	7	0.987548	false	false	true	TGTGTGGAAGATCAGAATGAATGCAGTTGTGTGTCTATATTTTCCCCTCTCAAAATCTTTTAGAATTTTTTTGGAGGTGTTTGTTTTCTCCAGAATAAAGGTATTACTTTAGAATAGGTA	1
chr6	74533602	74533721	+	CD109|region33_bait#08	120	30	89.5995	0	7	0.987978	false	false	true	TAGAATTTTTTTGGAGGTGTTTGTTTTCTCCAGAATAAAGGTATTACTTTAGAATAGGTATTCTCCTCATTTTGTGAAAGAAATGAACCTAGATTCTTAAGCATTATTACACATCCATGT	1
chr6	74533662	74533781	+	CD109|region33_bait#09	120	40	96.2655	0	4	0.992844	false	false	true	TTCTCCTCATTTTGTGAAAGAAATGAACCTAGATTCTTAAGCATTATTACACATCCATGTTTGCTTAAAGATGGATTTCCCTGGGAATGGGAGAAAACAGCCAGCAGGAGGAGCTTCATC	1
chr6	74533722	74533841	+	CD109|region33_bait#10	120	56.6667	107.9	0.483333	4	0.98898	false	false	true	TTGCTTAAAGATGGATTTCCCTGGGAATGGGAGAAAACAGCCAGCAGGAGGAGCTTCATCTGttcccttcccacctccaacctagccctactgcccaccccaccccaacccaccccatgc	1
chr6	74533842	74533961	+	CD109|region33_bait#12	120	40.8333	96.8316	0.0916667	8	0.991413	false	false	true	ccaGTGGTCTCAGTAGATACTTCTTAACTGGAAATTCTTTCTTTTCAGAATCTAGGTGGTGAAttttttttAAGTGGCACGGTCTTTTTCTGCTTGAAATCTGATCACACCCCCCAGCCA	1
chr6	74533902	74534021	+	CD109|region33_bait#13	120	45	99.687	0.0666667	8	0.991985	false	false	true	GAAttttttttAAGTGGCACGGTCTTTTTCTGCTTGAAATCTGATCACACCCCCCAGCCATTGCCCTCCCTCTCTTTTTCCTCTGTAGAGAAATGTGAGGGGCAGTACATTTACTGTGCT	1
chr6	74533962	74534081	+	CD109|region33_bait#14	120	50	103.167	0	6	0.990411	false	false	true	TTGCCCTCCCTCTCTTTTTCCTCTGTAGAGAAATGTGAGGGGCAGTACATTTACTGTGCTTTTCACACCATCTCAGAGGTTGAGGAGCATACTGAAAATTGCCCTGGGGGGTGCTGGGTG	1
chr6	74534022	74534141	+	CD109|region33_bait#15	120	54.1667	106.113	0	6	0.989552	false	false	true	TTTCACACCATCTCAGAGGTTGAGGAGCATACTGAAAATTGCCCTGGGGGGTGCTGGGTGTGCTATCTCCTTCCCACATCCTCAGCCCCACACCAGCTCTATTTCAGGGGTGAGAGTCAG	1
chr6	74534082	74534201	+	CD109|region33_bait#16	120	50.8333	103.753	0	4	0.992558	false	false	true	TGCTATCTCCTTCCCACATCCTCAGCCCCACACCAGCTCTATTTCAGGGGTGAGAGTCAGAGAGCACTGCAATATGTGCTTCATGGGATTTCGATTCGAAGATCCTAGACCAGGGAGACA	1
chr6	74534142	74534261	+	CD109|region33_bait#17	120	49.1667	102.583	0	4	0.991842	false	false	true	AGAGCACTGCAATATGTGCTTCATGGGATTTCGATTCGAAGATCCTAGACCAGGGAGACACTGTGAGCCAGGGATACAACAAAATACTAGGTAAGTCACTGCAGACCGACCTCCCTGCAG	1
chr6	74534202	74534321	+	CD109|region33_bait#18	120	48.3333	102.001	0	4	0.994561	false	false	true	CTGTGAGCCAGGGATACAACAAAATACTAGGTAAGTCACTGCAGACCGACCTCCCTGCAGTTTGGGAAAGAAGCTGGGTTTGTGGAGAATCAGAGCATCTTGACATGACTGCTGACCTAA	1
chr6	74534262	74534381	+	CD109|region33_bait#19	120	50	103.167	0	4	0.991985	false	false	true	TTTGGGAAAGAAGCTGGGTTTGTGGAGAATCAGAGCATCTTGACATGACTGCTGACCTAAAGATCCCTGGCATTGGCCAGGGATCCTGTGGAACCTCTTCTAGTTCAGGGGTGTGAGCAT	1
chr6	74534322	74534441	+	CD109|region33_bait#20	120	49.1667	102.583	0	4	0.992414	false	false	true	AGATCCCTGGCATTGGCCAGGGATCCTGTGGAACCTCTTCTAGTTCAGGGGTGTGAGCATTAGACTGCCAGTTGTCTAGTGACATCTGATGCTTGCTGTGAACTTTTAAGATCCCCGAAT	1
chr6	74534382	74534501	+	CD109|region33_bait#21	120	40.8333	96.8316	0	4	0.995134	false	false	true	TAGACTGCCAGTTGTCTAGTGACATCTGATGCTTGCTGTGAACTTTTAAGATCCCCGAATCCTGAGCACCTCAATCTTTAATTGCCCTGTATTCCGAAGGGTAATATAATTTATCTGGAT	1
chr6	74534442	74534561	+	CD109|region33_bait#22	120	36.6667	94.0173	0.316667	6	0.988407	false	false	true	CCTGAGCACCTCAATCTTTAATTGCCCTGTATTCCGAAGGGTAATATAATTTATCTGGATGGAAATTTTAAAGATGAATCCCccttttttcttttcttctctcttttctttccttctccc	1
chr6	74534502	74534621	+	CD109|region33_bait#23	120	30	89.5995	0.458333	6	0.982682	false	false	true	GGAAATTTTAAAGATGAATCCCccttttttcttttcttctctcttttctttccttctccctttcttctttgccttctAAATATACTGAAATGATTTAGATATGTGTCAACAATTAATGAT	1
chr6	74534562	74534681	+	CD109|region33_bait#24	120	27.5	87.9699	0.141667	5	0.991985	false	false	true	tttcttctttgccttctAAATATACTGAAATGATTTAGATATGTGTCAACAATTAATGATCTTTTATTCAATCTAAGAAATGGTTTAGTTTTTCTCTTTAGCTCTATGGCATTTCACTCA	1
chr6	74534622	74534741	+	CD109|region33_bait#25	120	35	92.903	0	5	0.990697	false	false	true	CTTTTATTCAATCTAAGAAATGGTTTAGTTTTTCTCTTTAGCTCTATGGCATTTCACTCAAGTGGACAGGGGAAAAAGTAATTGCCATGGGCTCCAAAGAATTTGCTTTATGTTTTTAGC	1
chr6	74534682	74534801	+	CD109|region33_bait#26	120	27.5	87.9699	0	5	0.986833	false	false	true	AGTGGACAGGGGAAAAAGTAATTGCCATGGGCTCCAAAGAATTTGCTTTATGTTTTTAGCTATTTAAAAATAAATCCATCAAAAATAAAGTATGCAAATGTATCTTTTAAAGTTAATTTT	1
chr6	74534742	74534861	+	CD109|region33_bait#27	120	20	83.1695	0	5	0.981394	false	false	true	TATTTAAAAATAAATCCATCAAAAATAAAGTATGCAAATGTATCTTTTAAAGTTAATTTTTAAAAATGCTCTTATTTTAGTGAATTTTCAGAAATTATAGTGGAATGGATGCTCATATAT	1
chr6	74534802	74534921	+	CD109|region33_bait#28	120	28.3333	88.5114	0	5	0.987262	false	false	true	TAAAAATGCTCTTATTTTAGTGAATTTTCAGAAATTATAGTGGAATGGATGCTCATATATTGCTTATGGATATTTTGGATACCAAAGTAGGAATAACTGACATTCAGTATTTTAAAGCTG	1
chr6	74534862	74534981	+	CD109|region33_bait#29	120	37.5	94.5769	0	4	0.994418	false	false	true	TGCTTATGGATATTTTGGATACCAAAGTAGGAATAACTGACATTCAGTATTTTAAAGCTGGCAAACCTGTACATAGAAAATAGATCCCCAGACAGTGGTCTATGAAGAGGGCAGTTAAGT	1
chr6	74534922	74535041	+	CD109|region33_bait#30	120	35.8333	93.4593	0	7	0.99084	false	false	true	GCAAACCTGTACATAGAAAATAGATCCCCAGACAGTGGTCTATGAAGAGGGCAGTTAAGTATCAAATACTTAATTTTCTTGCCTTTTTTTCTTAAGTGGGGAAAAGTTTCTAGATCTCTT	1
chr6	74534982	74535101	+	CD109|region33_bait#31	120	35.8333	93.4593	0	7	0.989552	false	false	true	ATCAAATACTTAATTTTCTTGCCTTTTTTTCTTAAGTGGGGAAAAGTTTCTAGATCTCTTACACCTCTGACACAATCTGTTCTAAAACAGGCACTTGTAATGTTGGGGCCTCCTTGTAAA	1
chr6	74535042	74535161	+	CD109|region33_bait#32	120	40	96.2655	0	5	0.992414	false	false	true	ACACCTCTGACACAATCTGTTCTAAAACAGGCACTTGTAATGTTGGGGCCTCCTTGTAAACGTGTTTTTGCCCTTTACTCTCTGGGAGTTCTTTAAAGGTGAAATCATCTTACAAAGAAA	1
chr6	74535102	74535221	+	CD109|region33_bait#33	120	45.8333	100.263	0	5	0.990697	false	false	true	CGTGTTTTTGCCCTTTACTCTCTGGGAGTTCTTTAAAGGTGAAATCATCTTACAAAGAAATTGGGGGAGGGTCTTGGCAAAGGACTTTCCCCTCCTCTTTCCTGGCCTGGGAACCTTATA	1
chr6	74535162	74535281	+	CD109|region33_bait#34	120	36.6667	94.0173	0	5	0.99084	false	false	true	TTGGGGGAGGGTCTTGGCAAAGGACTTTCCCCTCCTCTTTCCTGGCCTGGGAACCTTATACTGACAATCAATACTTTATATTTTAAAGTATATAATTTATAGTTAACTTCTAGTGTAATA	1
chr6	74535222	74535341	+	CD109|region33_bait#35	120	27.5	87.9699	0	6	0.990268	false	false	true	CTGACAATCAATACTTTATATTTTAAAGTATATAATTTATAGTTAACTTCTAGTGTAATATATTAGGAAACACTAGAATGGAAAGGCCATTGGAAGACAGGTTGTATCTTTTTTAGACCA	1
chr6	74535282	74535401	+	CD109|region33_bait#36	120	31.6667	90.6941	0	6	0.990268	false	false	true	TATTAGGAAACACTAGAATGGAAAGGCCATTGGAAGACAGGTTGTATCTTTTTTAGACCATATTTCCTTGTTTAAAAACTATCATTTGAATACTTTTTTGGTGAAGAACTCCATGTTTTC	1
chr6	74535702	74535821	+	CD109|region33_bait#43	120	31.6667	90.6941	0.166667	6	0.986403	false	false	true	aaaaaacaaaaaacaaaaaaGTCACCTTGTAACTCATCTCTTTTTATTGTAAGTTTATTAAAAATGAAGAGGACAACAATGAGAAGGAACATAAAGGGTTAGCTAGCACTGTCTCCTGGT	1
chr6	74535762	74535881	+	CD109|region33_bait#44	120	47.5	101.42	0	4	0.993416	false	false	true	AAAATGAAGAGGACAACAATGAGAAGGAACATAAAGGGTTAGCTAGCACTGTCTCCTGGTGCATGGGGCTGTGCAGATGTCCCGGCCACTTCTTCCTTCATACTTCCCTTAGAGAACTTG	1
chr6	74535822	74535941	+	CD109|region33_bait#45	120	48.3333	102.001	0	4	0.994561	false	false	true	GCATGGGGCTGTGCAGATGTCCCGGCCACTTCTTCCTTCATACTTCCCTTAGAGAACTTGCTCTGCTACAAGCAGTGGGCTTGGACTAAAAGTGATTAAAATACCACAGGCATAAGGAGA	1
chr6	74535882	74536001	+	CD109|region33_bait#46	120	33.3333	91.7953	0	4	0.991126	false	false	true	CTCTGCTACAAGCAGTGGGCTTGGACTAAAAGTGATTAAAATACCACAGGCATAAGGAGAAAAGGAGTATATGTAGTAGTAATAATTACTAGTATAAATTATTTTCTTCACATGCTATGA	1
chr6	74535942	74536061	+	CD109|region33_bait#47	120	25	86.355	0	6	0.986117	false	false	true	AAAGGAGTATATGTAGTAGTAATAATTACTAGTATAAATTATTTTCTTCACATGCTATGAGTAATAATATTAAAAAACTCATTTTACCATTAAGATTCCTTATGCTGAAGCTCTTCCATT	1
chr6	74536002	74536121	+	CD109|region33_bait#48	120	32.5	91.2439	0	6	0.989552	false	false	true	GTAATAATATTAAAAAACTCATTTTACCATTAAGATTCCTTATGCTGAAGCTCTTCCATTTAGAATACTGTCAATGTCATTTACTGGTATGAACTAAAGTCCCCCTTCTTTTCCACTCAC	1
chr6	74536062	74536181	+	CD109|region33_bait#49	120	42.5	97.9689	0	5	0.994275	false	false	true	TAGAATACTGTCAATGTCATTTACTGGTATGAACTAAAGTCCCCCTTCTTTTCCACTCACTGGGAACCTTAGTAAAACACCAGCATATCTTACCTCTCTTTCTGACTGGCCGATGCTTCC	1
chr6	74536122	74536241	+	CD109|region33_bait#50	120	40.8333	96.8316	0	5	0.993559	false	false	true	TGGGAACCTTAGTAAAACACCAGCATATCTTACCTCTCTTTCTGACTGGCCGATGCTTCCAGAGACTGAATGTTGGGAAAACCTAGTAGCCAAACAATTCTAGGACAGAATAACATTTTT	1
chr6	74536182	74536301	+	CD109|region33_bait#51	120	30.8333	90.146	0	6	0.992414	false	false	true	AGAGACTGAATGTTGGGAAAACCTAGTAGCCAAACAATTCTAGGACAGAATAACATTTTTATATTTGGTTCCACCATCTTATTACATTTAGTTATAGTTTTAAAAAAGAAATTCAAGCCC	1
chr6	74536242	74536361	+	CD109|region33_bait#52	120	29.1667	89.0546	0	6	0.988407	false	false	true	ATATTTGGTTCCACCATCTTATTACATTTAGTTATAGTTTTAAAAAAGAAATTCAAGCCCATTAAAATATGTCTGGTCAATGAAATGCTTCCTTTTATTGTGTTGTGCTATTGTGCTTTG	1
chr6	74536302	74536421	+	CD109|region33_bait#53	120	24.1667	85.82	0	5	0.985545	false	false	true	ATTAAAATATGTCTGGTCAATGAAATGCTTCCTTTTATTGTGTTGTGCTATTGTGCTTTGTTTTTCAAAACATTGTAAAAATAGTATCTTTGGTTTAGTATTTTGGATTATATATTATAA	1
chr6	74536362	74536481	+	CD109|region33_bait#54	120	25.8333	86.8916	0	5	0.989266	false	false	true	TTTTTCAAAACATTGTAAAAATAGTATCTTTGGTTTAGTATTTTGGATTATATATTATAATCTGAGGAGTGTTTTGCTTATGTAGAATCCAGATATATTTCTGTTACCTAGGAGATGTTA	1
chr6	74536422	74536541	+	CD109|region33_bait#55	120	33.3333	91.7953	0	4	0.990697	false	false	true	TCTGAGGAGTGTTTTGCTTATGTAGAATCCAGATATATTTCTGTTACCTAGGAGATGTTACTTACATATGTAATACTGTATCCTGCACATGGAAATATTCAGAATTGTAGATAGCATAAC	1
chr6	74536482	74536601	+	CD109|region33_bait#56	120	30	89.5995	0.133333	16	0.984113	false	false	true	CTTACATATGTAATACTGTATCCTGCACATGGAAATATTCAGAATTGTAGATAGCATAACTCTCCCTGCTCCTATTCTTTTGAGCCTAGGTATAAttttttttttttttttAGAAAAAGA	1
chr6	74536542	74536661	+	CD109|region33_bait#57	120	24.1667	85.82	0.133333	16	0.979247	false	false	true	TCTCCCTGCTCCTATTCTTTTGAGCCTAGGTATAAttttttttttttttttAGAAAAAGACATATTTAGCTTTAATTTCTATTTATGCTAAACATATTTATAAGTAGTCTGTCAATATAA	1
chr6	74536602	74536721	+	CD109|region33_bait#58	120	23.3333	85.2866	0	5	0.9844	false	false	true	CATATTTAGCTTTAATTTCTATTTATGCTAAACATATTTATAAGTAGTCTGTCAATATAATACCAACTATTTTTATTTTTACATAATTCAATTATTTCATTTGACATGTCTGGCAGACTC	1
chr6	74536662	74536781	+	CD109|region33_bait#59	120	22.5	84.7549	0	6	0.984829	false	false	true	TACCAACTATTTTTATTTTTACATAATTCAATTATTTCATTTGACATGTCTGGCAGACTCAAGACATTAAGTAAAAAATTGGAACTATGATTTTTCTTTGTCATTTTTTAAAAAAGAATT	1
chr6	74536722	74536841	+	CD109|region33_bait#60	120	25	86.355	0	6	0.987548	false	false	true	AAGACATTAAGTAAAAAATTGGAACTATGATTTTTCTTTGTCATTTTTTAAAAAAGAATTATTTTATTAACCTGCTGGCATATAATCTGGAGTTCTTTTCACAACCTTACTTTTTCTGAT	1
chr6	74536782	74536901	+	CD109|region33_bait#61	120	28.3333	88.5114	0	5	0.989123	false	false	true	ATTTTATTAACCTGCTGGCATATAATCTGGAGTTCTTTTCACAACCTTACTTTTTCTGATTTGCTTTATTGAATGATTGAATACTCATTTCTTTCTAAAAATATGTTGTAAATTCTCCCT	1
chr6	74536842	74536961	+	CD109|region33_bait#62	120	34.1667	92.3483	0	5	0.989981	false	false	true	TTGCTTTATTGAATGATTGAATACTCATTTCTTTCTAAAAATATGTTGTAAATTCTCCCTTGGCAAGATTTCTCCCTATGAGGGTAGTTATTATTTGAGTCTGCCAAGTGGTTACCATGG	1
chr6	74536902	74537021	+	CD109|region33_bait#63	120	41.6667	97.3994	0	6	0.990983	false	false	true	TGGCAAGATTTCTCCCTATGAGGGTAGTTATTATTTGAGTCTGCCAAGTGGTTACCATGGGGCAAGGTGCCATGATGTATTCTTGGGTGCATTGGTTTTTTGCGCATTGTAAATTTAAGA	1
chr6	74536962	74537081	+	CD109|region33_bait#64	120	39.1667	95.701	0	6	0.994704	false	false	true	GGCAAGGTGCCATGATGTATTCTTGGGTGCATTGGTTTTTTGCGCATTGTAAATTTAAGACACTTATAGTAAGTGGACTCATTCATAGATGAGTTTCAGAACCTTTTACGTTCTCGGTAG	1
chr6	74537022	74537141	+	CD109|region33_bait#65	120	39.1667	95.701	0.0833333	10	0.99313	false	false	true	CACTTATAGTAAGTGGACTCATTCATAGATGAGTTTCAGAACCTTTTACGTTCTCGGTAGAGGCTTCTGTCGGACAGGCAGAAGAGTGTATTCCTCACttttttttttGTCTTCAAATTC	1
chr6	74537082	74537201	+	CD109|region33_bait#66	120	33.3333	91.7953	0.0833333	10	0.991699	false	false	true	AGGCTTCTGTCGGACAGGCAGAAGAGTGTATTCCTCACttttttttttGTCTTCAAATTCCAGTAAGGCATAGCACTTTTAAGAAATTAGAATTTTTCTATCATCTATGCAAATGATATT	1
chr6	74537142	74537261	+	CD109|region33_bait#67	120	25	86.355	0	5	0.987835	false	false	true	CAGTAAGGCATAGCACTTTTAAGAAATTAGAATTTTTCTATCATCTATGCAAATGATATTTATGTTAATATTAAATATCTTATGTTACACTGGGAGTAATTTGAGGTGCAATTATTTTTA	1
chr6	74537202	74537321	+	CD109|region33_bait#68	120	27.5	87.9699	0	5	0.990411	false	false	true	TATGTTAATATTAAATATCTTATGTTACACTGGGAGTAATTTGAGGTGCAATTATTTTTATTACTACTTTGAATAGAGGACCATTATCCTTCTTTCTTCAGAAAACTAAGAAGTAAGTGT	1
chr6	74537262	74537381	+	CD109|region33_bait#69	120	30.8333	90.146	0	4	0.989838	false	false	true	TTACTACTTTGAATAGAGGACCATTATCCTTCTTTCTTCAGAAAACTAAGAAGTAAGTGTAACTTTTAAAGTAAGTATATATCAGTGAGAGTAGGCTTGTTTTACAACTATTTCTAGCCA	1
chr6	74537322	74537441	+	CD109|region33_bait#70	120	30.8333	90.146	0	4	0.98898	false	false	true	AACTTTTAAAGTAAGTATATATCAGTGAGAGTAGGCTTGTTTTACAACTATTTCTAGCCAGTGAGTTGTGTTTTCATGTCTCATCAAAAGACAATACCACATTGCATCATTTTACAAAAT	1
chr6	74537382	74537501	+	CD109|region33_bait#71	120	29.1667	89.0546	0	4	0.987262	false	false	true	GTGAGTTGTGTTTTCATGTCTCATCAAAAGACAATACCACATTGCATCATTTTACAAAATATGTTGTCATTTTCATTTCAGTTGTAACATAGGAAAATAGATATTTCCTAGATGATTTCT	1
chr6	74537442	74537561	+	CD109|region33_bait#72	120	30	89.5995	0	4	0.990983	false	false	true	ATGTTGTCATTTTCATTTCAGTTGTAACATAGGAAAATAGATATTTCCTAGATGATTTCTGAGTTTCTTACTGCAAAGAACAGTTATAAATTGGTATACATGTGTCTCTGTAATAGGGAT	1
chr6	74537502	74537621	+	CD109|region33_bait#73	120	30	89.5995	0	3	0.991413	false	false	true	GAGTTTCTTACTGCAAAGAACAGTTATAAATTGGTATACATGTGTCTCTGTAATAGGGATAATATTGATATATCTGTTGCTACATATTTAAGAATCATTCTATCTTATGTTGTCTTGAGG	1
chr6	74537562	74537681	+	CD109|region33_bait#74	120	35	92.903	0	3	0.992701	false	false	true	AATATTGATATATCTGTTGCTACATATTTAAGAATCATTCTATCTTATGTTGTCTTGAGGCCAAGATTTACCACGTTTGCCCAGTGTATTGAATTGGTGGTAGAAGGTAGTTCCATGTTC	1
chr6	74537622	74537741	+	CD109|region33_bait#75	120	35.8333	93.4593	0	4	0.989266	false	false	true	CCAAGATTTACCACGTTTGCCCAGTGTATTGAATTGGTGGTAGAAGGTAGTTCCATGTTCCATTTGTAGATCTTTAAGATTTTATCTTTGATAACTTTAATAGAATGTGGCTCAGTTCTG	1
chr6	74537682	74537801	+	CD109|region33_bait#76	120	36.6667	94.0173	0	4	0.99084	false	false	true	CATTTGTAGATCTTTAAGATTTTATCTTTGATAACTTTAATAGAATGTGGCTCAGTTCTGGTCCTTCAAGCCTGTATGGTTTGGATTTTCAGTAGGGGACAGTTGATGTGGAGTCAATCT	1
chr6	74537742	74537861	+	CD109|region33_bait#77	120	40	96.2655	0	4	0.990697	false	false	true	GTCCTTCAAGCCTGTATGGTTTGGATTTTCAGTAGGGGACAGTTGATGTGGAGTCAATCTCTTTGGTACACAGGAAGCTTTATAAAATTTCATTCACGAATCTCTTATTTTGGGAAGCTG	1
chr6	74537802	74537921	+	CD109|region33_bait#78	120	31.6667	90.6941	0	4	0.987691	false	false	true	CTTTGGTACACAGGAAGCTTTATAAAATTTCATTCACGAATCTCTTATTTTGGGAAGCTGTTTTGCATATGAGAAGAACACTGTTGAAATAAGGAACTAAAGCTTTATATATTGATCAAG	1
chr6	74537862	74537981	+	CD109|region33_bait#79	120	24.1667	85.82	0	5	0.986546	false	false	true	TTTTGCATATGAGAAGAACACTGTTGAAATAAGGAACTAAAGCTTTATATATTGATCAAGGTGATTCTGAAAGTTTTAATTTTTAATGTTGTAATGTTATGTTATTGTTAATTGTACTTT	1
chr6	74537922	74538041	+	CD109|region33_bait#80	120	18.3333	82.1208	0	5	0.982253	false	false	true	GTGATTCTGAAAGTTTTAATTTTTAATGTTGTAATGTTATGTTATTGTTAATTGTACTTTATTATGTATTCAATAGAAAATCATGATTTATTAATAAAAGCTTAAATTCTCATCTATTTA	1
chr6	74440067	74440186	+	CD109|region4_bait#1	120	41.6667	97.3994	0	4	0.990411	false	false	true	CTACCTCTGAACAGTGCAGATGAGATTTATGAGCTACGTGTAACCGGACGTACCCAGGATGAGATTTTATTCTCTAATAGTACCCGCTTATCATTTGAGACCAAGAGAATATCTGTCTTC	1
chr6	74440123	74440242	+	CD109|region4_bait#2	120	37.5	94.5769	0	4	0.993703	false	false	true	GGATGAGATTTTATTCTCTAATAGTACCCGCTTATCATTTGAGACCAAGAGAATATCTGTCTTCATTCAAACAGACAAGGCCTTATACAAGCCAAAGCAAGAAGTGAAGTTTCGCATTGT	1
chr6	74440178	74440297	+	CD109|region4_bait#3	120	35.8333	93.4593	0	4	0.98898	false	false	true	TCTGTCTTCATTCAAACAGACAAGGCCTTATACAAGCCAAAGCAAGAAGTGAAGTTTCGCATTGTTACACTCTTCTCAGATTTTAAGCCTTACAAAACCTCTTTAAACATTCTCATTAAG	1
chr6	74446106	74446225	+	CD109|region5_bait#1	120	39.1667	95.701	0	4	0.989981	false	false	true	GACCCCAAATCAAATTTGATCCAACAGTGGTTGTCACAACAAAGTGATCTTGGAGTCATTTCCAAAACTTTTCAGCTATCTTCCCATCCAATACTTGGTGACTGGTCTATTCAAGTTCAA	1
chr6	74446112	74446231	+	CD109|region5_bait#2	120	36.6667	94.0173	0	4	0.98898	false	false	true	AAATCAAATTTGATCCAACAGTGGTTGTCACAACAAAGTGATCTTGGAGTCATTTCCAAAACTTTTCAGCTATCTTCCCATCCAATACTTGGTGACTGGTCTATTCAAGTTCAAGTGAAT	1
chr6	74466326	74466445	+	CD109|region6_bait#1	120	34.1667	92.3483	0.0666667	8	0.990983	false	false	true	CATATACTTTCCTGTCttttttttCTCCCCTGCCCAATAGGACCAGACATACTATCAATCATTTCAGGTTTCAGAATATGGTAAGAGTTCCTCAATCTATTTTGGAAGAAAAAAACATTT	1
chr6	74468649	74468768	+	CD109|region7_bait#1	120	32.5	91.2439	0	5	0.99127	false	false	true	CTTGCTTTTCTTTTCCAGTATTACCAAAATTTGAAGTGACTTTGCAGACACCATTATATTGTTCTATGAATTCTAAGCATTTAAATGGTACCATCACGGCAAAGTAAGTGTCATTTTTCT	1
chr6	74472095	74472214	+	CD109|region8_bait#1	120	31.6667	90.6941	0	5	0.989838	false	false	true	ATAATTATTCAGGTATACATATGGGAAGCCAGTGAAAGGAGACGTAACGCTTACATTTTTACCTTTATCCTTTTGGGGAAAGAAGAAAAATATTACAAAAACATTTAAGGTAACTTTTGC	1
chr6	74472464	74472583	+	CD109|region9_bait#1	120	34.1667	92.3483	0	5	0.98626	false	false	true	ATAAATGGATCTGCAAACTTCTCTTTTAATGATGAAGAGATGAAAAATGTAATGGATTCTTCAAATGGACTTTCTGAATACCTGGATCTATCTTCCCCTGGACCAGTAGAAATTTTAACC	1
chr6	74472486	74472605	+	CD109|region9_bait#2	120	35.8333	93.4593	0	5	0.989123	false	false	true	CTTTTAATGATGAAGAGATGAAAAATGTAATGGATTCTTCAAATGGACTTTCTGAATACCTGGATCTATCTTCCCCTGGACCAGTAGAAATTTTAACCACAGTGACAGAATCAGTTACAG	1
chr17	4835555	4835674	+	GP1BA|region1_bait#1	120	58.3333	109.099	0	4	0.99084	false	false	true	TTCCTTGCCACTGGCTTAGTCCTCCATGGGGCTAGAAGAGAGAAGGACGGAGTCGAGTGGCACCCTAGAAGACGCTCTGTGCCTTCGGAGGTCTTTCTGCCTGCCTGTAAGCCGGGGTTG	1
chr17	4837081	4837200	+	GP1BA|region1_bait#1	120	75	121.455	1	5	0.921569	false	false	true	gcccgccccaaacatgaccaccctggagcccactccaagcccgaccaccccagagcccacctcagagcccgcccccagcccgaccaccccggagcccacctcagagcccgcccccagccc	3
chr17	4837137	4837256	+	GP1BA|region1_bait#2	120	78.3333	124.005	1	5	0.785888	false	false	true	ccacctcagagcccgcccccagcccgaccaccccggagcccacctcagagcccgcccccagcccgaccaccccagagcccacctcagagcccgcccccagcccgaccaccccggagccca	4
chr17	4835894	4836013	+	GP1BA|region2_bait#01	120	57.5	108.499	0	5	0.98855	false	false	true	GTCCTCATGCCTCTCCTCCTCTTGCTGCTCCTGCTGCCAAGCCCCTTACACCCCCACCCCATCTGTGAGGTCTCCAAAGTGGCCAGCCACCTAGAAGTGAACTGTGACAAGAGGAATCTG	1
chr17	4835953	4836072	+	GP1BA|region2_bait#02	120	54.1667	106.113	0	3	0.988407	false	false	true	CATCTGTGAGGTCTCCAAAGTGGCCAGCCACCTAGAAGTGAACTGTGACAAGAGGAATCTGACAGCGCTGCCTCCAGACCTGCCGAAAGACACAACCATCCTCCACCTGAGTGAGAACCT	1
chr17	4836013	4836132	+	GP1BA|region2_bait#03	120	57.5	108.499	0	3	0.98898	false	false	true	GACAGCGCTGCCTCCAGACCTGCCGAAAGACACAACCATCCTCCACCTGAGTGAGAACCTCCTGTACACCTTCTCCCTGGCAACCCTGATGCCTTACACTCGCCTCACTCAGCTGAACCT	1
chr17	4836072	4836191	+	GP1BA|region2_bait#04	120	60	110.305	0	4	0.992701	false	false	true	TCCTGTACACCTTCTCCCTGGCAACCCTGATGCCTTACACTCGCCTCACTCAGCTGAACCTAGATAGGTGCGAGCTCACCAAGCTCCAGGTCGATGGGACGCTGCCAGTGCTGGGGACCC	1
chr17	4836131	4836250	+	GP1BA|region2_bait#05	120	60	110.305	0	4	0.992701	false	false	true	CTAGATAGGTGCGAGCTCACCAAGCTCCAGGTCGATGGGACGCTGCCAGTGCTGGGGACCCTGGATCTATCCCACAATCAGCTGCAAAGCCTGCCCTTGCTAGGGCAGACACTGCCTGCT	1
chr17	4836190	4836309	+	GP1BA|region2_bait#06	120	61.6667	111.518	0	3	0.991556	false	false	true	CCTGGATCTATCCCACAATCAGCTGCAAAGCCTGCCCTTGCTAGGGCAGACACTGCCTGCTCTCACCGTCCTGGACGTCTCCTTCAACCGGCTGACCTCGCTGCCTCTTGGTGCCCTGCG	1
chr17	4836250	4836369	+	GP1BA|region2_bait#07	120	60.8333	110.911	0	5	0.991413	false	false	true	TCTCACCGTCCTGGACGTCTCCTTCAACCGGCTGACCTCGCTGCCTCTTGGTGCCCTGCGTGGTCTTGGCGAACTCCAAGAGCTCTACCTGAAAGGCAATGAGCTGAAGACCCTGCCCCC	1
chr17	4836309	4836428	+	GP1BA|region2_bait#08	120	56.6667	107.9	0	5	0.991556	false	false	true	GTGGTCTTGGCGAACTCCAAGAGCTCTACCTGAAAGGCAATGAGCTGAAGACCCTGCCCCCAGGGCTCCTGACGCCCACACCCAAGCTGGAGAAGCTCAGTCTGGCTAACAACAACTTGA	1
chr17	4836368	4836487	+	GP1BA|region2_bait#09	120	59.1667	109.702	0	4	0.984113	false	false	true	CCAGGGCTCCTGACGCCCACACCCAAGCTGGAGAAGCTCAGTCTGGCTAACAACAACTTGACTGAGCTCCCCGCTGGGCTCCTGAATGGGCTGGAGAATCTCGACACCCTTCTCCTCCAA	1
chr17	4838206	4838325	+	GP1BA|region2_bait#1	120	27.5	87.9699	0.95	6	0.989266	false	false	true	ttgtgtctggatgttacaaatatgggtggttttattttctttttccctgtttagcattttctagttttccactattattgtatattatctgtataataaaaaataaTTTTAGggttggga	1
chr17	4836428	4836547	+	GP1BA|region2_bait#10	120	54.1667	106.113	0	6	0.990268	false	false	true	ACTGAGCTCCCCGCTGGGCTCCTGAATGGGCTGGAGAATCTCGACACCCTTCTCCTCCAAGAGAACTCGCTGTATACAATACCAAAGGGCTTTTTTGGGTCCCACCTCCTGCCTTTTGCT	1
chr17	4836487	4836606	+	GP1BA|region2_bait#11	120	49.1667	102.583	0	6	0.993416	false	false	true	AGAGAACTCGCTGTATACAATACCAAAGGGCTTTTTTGGGTCCCACCTCCTGCCTTTTGCTTTTCTCCACGGGAACCCCTGGTTATGCAACTGTGAGATCCTCTATTTTCGTCGCTGGCT	1
chr17	4836546	4836665	+	GP1BA|region2_bait#12	120	50	103.167	0	4	0.995849	false	false	true	CTTTTCTCCACGGGAACCCCTGGTTATGCAACTGTGAGATCCTCTATTTTCGTCGCTGGCTGCAGGACAATGCTGAAAATGTCTACGTATGGAAGCAAGGTGTGGACGTCAAGGCCATGA	1
chr17	4836605	4836724	+	GP1BA|region2_bait#13	120	48.3333	102.001	0	4	0.99084	false	false	true	CTGCAGGACAATGCTGAAAATGTCTACGTATGGAAGCAAGGTGTGGACGTCAAGGCCATGACCTCTAACGTGGCCAGTGTGCAGTGTGACAATTCAGACAAGTTTCCCGTCTACAAATAC	1
chr17	4836665	4836784	+	GP1BA|region2_bait#14	120	49.1667	102.583	0	4	0.992844	false	false	true	ACCTCTAACGTGGCCAGTGTGCAGTGTGACAATTCAGACAAGTTTCCCGTCTACAAATACCCAGGAAAGGGGTGCCCCACCCTTGGTGATGAAGGTGACACAGACCTATATGATTACTAC	1
chr17	4836724	4836843	+	GP1BA|region2_bait#15	120	55	106.707	0	4	0.991842	false	false	true	CCCAGGAAAGGGGTGCCCCACCCTTGGTGATGAAGGTGACACAGACCTATATGATTACTACCCAGAAGAGGACACTGAGGGCGATAAGGTGCGTGCCACAAGGACTGTGGTCAAGTTCCC	1
chr17	4836783	4836902	+	GP1BA|region2_bait#16	120	55	106.707	0	5	0.994561	false	false	true	ACCCAGAAGAGGACACTGAGGGCGATAAGGTGCGTGCCACAAGGACTGTGGTCAAGTTCCCCACCAAAGCCCATACAACCCCCTGGGGTCTATTCTACTCATGGTCCACTGCTTCTCTAG	1
chr17	4836843	4836962	+	GP1BA|region2_bait#17	120	51.6667	104.341	0	5	0.992414	false	false	true	CCACCAAAGCCCATACAACCCCCTGGGGTCTATTCTACTCATGGTCCACTGCTTCTCTAGACAGCCAAATGCCCTCCTCCTTGCATCCAACACAAGAATCCACTAAGGAGCAGACCACAT	1
chr17	4836902	4837021	+	GP1BA|region2_bait#18	120	47.5	101.42	0	4	0.986976	false	false	true	GACAGCCAAATGCCCTCCTCCTTGCATCCAACACAAGAATCCACTAAGGAGCAGACCACATTCCCACCTAGATGGACCCCAAATTTCACACTTCACATGGAATCCATCACATTCTCCAAA	1
chr17	4836961	4837080	+	GP1BA|region2_bait#19	120	50.8333	103.753	0.266667	4	0.99127	false	false	true	ATTCCCACCTAGATGGACCCCAAATTTCACACTTCACATGGAATCCATCACATTCTCCAAAACTCCAAAATCCACTACTGAACCAACCccaagcccgaccacctcagagcccgtcccgga	1
chr17	4837257	4837376	+	GP1BA|region2_bait#24	120	49.1667	102.583	0.0166667	5	0.984256	false	false	true	ccCCAATCCCGACCATCGCCACAAGCCCGACCATCCTGGTGTCTGCCACAAGCCTGATCACTCCAAAAAGCACATTTTTAACTACCACAAAACCCGTATCACTCTTAGAATCCACCAAAA	1
chr17	4837317	4837436	+	GP1BA|region2_bait#25	120	45.8333	100.263	0	7	0.98855	false	false	true	CTCCAAAAAGCACATTTTTAACTACCACAAAACCCGTATCACTCTTAGAATCCACCAAAAAAACCATCCCTGAACTTGATCAGCCACCAAAGCTCCGTGGGGTGCTCCAAGGGCATTTGG	1
chr17	4837376	4837495	+	GP1BA|region2_bait#26	120	56.6667	107.9	0	5	0.991556	false	false	true	AAAACCATCCCTGAACTTGATCAGCCACCAAAGCTCCGTGGGGTGCTCCAAGGGCATTTGGAGAGCTCCAGAAATGACCCTTTTCTCCACCCCGACTTTTGCTGCCTCCTCCCCCTGGGC	1
chr17	4837435	4837554	+	GP1BA|region2_bait#27	120	56.6667	107.9	0	5	0.988121	false	false	true	GGAGAGCTCCAGAAATGACCCTTTTCTCCACCCCGACTTTTGCTGCCTCCTCCCCCTGGGCTTCTATGTCTTGGGTCTCTTCTGGCTGCTCTTTGCCTCTGTGGTCCTCATCCTGCTGCT	1
chr17	4837495	4837614	+	GP1BA|region2_bait#28	120	57.5	108.499	0	3	0.987405	false	false	true	CTTCTATGTCTTGGGTCTCTTCTGGCTGCTCTTTGCCTCTGTGGTCCTCATCCTGCTGCTGAGCTGGGTTGGGCATGTGAAACCACAGGCCCTGGACTCTGGCCAAGGTGCTGCTCTGAC	1
chr17	4837554	4837673	+	GP1BA|region2_bait#29	120	61.6667	111.518	0	4	0.98626	false	false	true	TGAGCTGGGTTGGGCATGTGAAACCACAGGCCCTGGACTCTGGCCAAGGTGCTGCTCTGACCACAGCCACACAAACCACACACCTGGAGCTGCAGAGGGGACGGCAAGTGACAGTGCCCC	1
chr17	4837613	4837732	+	GP1BA|region2_bait#30	120	62.5	112.127	0	4	0.98855	false	false	true	ACCACAGCCACACAAACCACACACCTGGAGCTGCAGAGGGGACGGCAAGTGACAGTGCCCCGGGCCTGGCTGCTCTTCCTTCGAGGTTCGCTTCCCACTTTCCGCTCCAGCCTCTTCCTG	1
chr17	4837672	4837791	+	GP1BA|region2_bait#31	120	64.1667	113.349	0	4	0.989266	false	false	true	CCGGGCCTGGCTGCTCTTCCTTCGAGGTTCGCTTCCCACTTTCCGCTCCAGCCTCTTCCTGTGGGTACGGCCTAATGGCCGTGTGGGGCCTCTAGTGGCAGGAAGGAGGCCCTCAGCTCT	1
chr17	4837732	4837851	+	GP1BA|region2_bait#32	120	61.6667	111.518	0	4	0.990554	false	false	true	GTGGGTACGGCCTAATGGCCGTGTGGGGCCTCTAGTGGCAGGAAGGAGGCCCTCAGCTCTGAGTCAGGGTCGTGGTCAGGACCTGCTGAGCACAGTGAGCATTAGGTACTCTGGCCACAG	1
chr17	4837791	4837910	+	GP1BA|region2_bait#33	120	58.3333	109.099	0	4	0.990411	false	false	true	TGAGTCAGGGTCGTGGTCAGGACCTGCTGAGCACAGTGAGCATTAGGTACTCTGGCCACAGCCTCTGAGGGTGGGAGGTTTGGGGACCTTGAGAGAAGAGCCTGTGGGCTCTCCTATTGG	1
chr17	4837850	4837969	+	GP1BA|region2_bait#34	120	55.8333	107.303	0	5	0.987835	false	false	true	AGCCTCTGAGGGTGGGAGGTTTGGGGACCTTGAGAGAAGAGCCTGTGGGCTCTCCTATTGGAATCTAGTTGGGGGTTGGAGGGGTAAGGAACACAGGGTGATAGGGAGGGGTCTTAGTTC	1
chr17	4837910	4838029	+	GP1BA|region2_bait#35	120	50	103.167	0	5	0.988836	false	false	true	GAATCTAGTTGGGGGTTGGAGGGGTAAGGAACACAGGGTGATAGGGAGGGGTCTTAGTTCCTTTTTCTGTATCAGAAGCCCTGTCTTCACAACACAGGCACACAATTTCAGTCCCAGCCA	1
chr17	4837969	4838088	+	GP1BA|region2_bait#36	120	51.6667	104.341	0	6	0.992844	false	false	true	CCTTTTTCTGTATCAGAAGCCCTGTCTTCACAACACAGGCACACAATTTCAGTCCCAGCCAAAGCAGAAGGGGTAATGACATGGACTTGGCGGGGGGACAAGACAAAGCTCCCGATGCTG	1
chr17	4838028	4838147	+	GP1BA|region2_bait#37	120	55	106.707	0	6	0.992558	false	false	true	CAAAGCAGAAGGGGTAATGACATGGACTTGGCGGGGGGACAAGACAAAGCTCCCGATGCTGCATGGGGCGCTGCCAGATCTCACGGTGAACCATTTTGGCAGAATACAGCATGGTTCCCA	1
chr17	4838087	4838206	+	GP1BA|region2_bait#38	120	47.5	101.42	0.483333	4	0.997853	false	false	true	TGCATGGGGCGCTGCCAGATCTCACGGTGAACCATTTTGGCAGAATACAGCATGGTTCCCACatgcatctatgcacagaagaaaatctggaaagtgatttatcaggatgtgagcactcgt	1
chr22	19711024	19711143	+	GP1BB|region1_bait#1	120	70.8333	118.305	0	5	0.987835	false	false	true	GGCCTTATCGCTCGGCTCTCCCGCCTACGCCTCCCGCTGCAGAGTAAGCCGGGCTGCCGTCTTCTCGCCATGGGCTCCGGTGAGTCTGGAGTCCGGTCGGGCCCCCGGCTGCTCCCTAGG	1
chr22	19711377	19711496	+	GP1BB|region2_bait#01	120	80.8333	125.934	0	4	0.98168	false	false	true	GGCCGCGCGGGGCGCTGAGCTTACTGCTCCTGCTGCTGGCCCCGCCGAGCCGCCCGGCCGCAGGTTGCCCGGCGCCCTGTAGCTGCGCGGGGACGCTCGTGGACTGCGGGCGCCGCGGGC	1
chr22	19711434	19711553	+	GP1BB|region2_bait#02	120	73.3333	120.19	0	4	0.989266	false	false	true	CCGCAGGTTGCCCGGCGCCCTGTAGCTGCGCGGGGACGCTCGTGGACTGCGGGCGCCGCGGGCTGACTTGGGCCTCGCTGCCGACCGCCTTCCCTGTCGACACAACCGAGCTGGTGCTGA	1
chr22	19711491	19711610	+	GP1BB|region2_bait#03	120	73.3333	120.19	0	4	0.982396	false	false	true	GCGGGCTGACTTGGGCCTCGCTGCCGACCGCCTTCCCTGTCGACACAACCGAGCTGGTGCTGACCGGCAACAACCTGACGGCGCTGCCGCCGGGGCTGCTGGACGCGCTGCCCGCGCTGC	1
chr22	19711549	19711668	+	GP1BB|region2_bait#04	120	76.6667	122.727	0	4	0.977816	false	false	true	GCTGACCGGCAACAACCTGACGGCGCTGCCGCCGGGGCTGCTGGACGCGCTGCCCGCGCTGCGCACCGCACACCTGGGCGCCAACCCCTGGCGCTGCGACTGCCGCCTTGTGCCGCTGCG	1
chr22	19711606	19711725	+	GP1BB|region2_bait#05	120	78.3333	124.005	0	4	0.981823	false	false	true	GCTGCGCACCGCACACCTGGGCGCCAACCCCTGGCGCTGCGACTGCCGCCTTGTGCCGCTGCGCGCCTGGCTGGCCGGCCGCCCCGAGCGTGCGCCCTACCGCGACCTGCGTTGCGTGGC	1
chr22	19711663	19711782	+	GP1BB|region2_bait#06	120	80	125.289	0	5	0.977387	false	false	true	GCTGCGCGCCTGGCTGGCCGGCCGCCCCGAGCGTGCGCCCTACCGCGACCTGCGTTGCGTGGCGCCCCCAGCGCTGCGCGGCCGCCTGCTGCCCTATCTGGCCGAGGACGAGCTGCGCGC	1
chr22	19711720	19711839	+	GP1BB|region2_bait#07	120	79.1667	124.646	0	6	0.979104	false	false	true	CGTGGCGCCCCCAGCGCTGCGCGGCCGCCTGCTGCCCTATCTGGCCGAGGACGAGCTGCGCGCCGCTTGCGCTCCCGGCCCGCTCTGCTGGGGGGCGCTGGCGGCGCAGCTTGCGCTGCT	1
chr22	19711778	19711897	+	GP1BB|region2_bait#08	120	76.6667	122.727	0.425	6	0.981823	false	false	true	CGCGCCGCTTGCGCTCCCGGCCCGCTCTGCTGGGGGGCGCTGGCGGCGCAGCTTGCGCTGCTGGGCCTTgggctgctgcacgcgttgctgctggtgctgctgctgtgccgcctgcggagg	1
chr22	19711835	19711954	+	GP1BB|region2_bait#09	120	77.5	123.365	0.458333	3	0.985974	false	false	true	CTGCTGGGCCTTgggctgctgcacgcgttgctgctggtgctgctgctgtgccgcctgcggaggctgcGGGCCCGGGCCCGCGCTCGCGCCGCAGCCCGGCTGTCGCTGACCGACCCGCTG	1
chr22	19711892	19712011	+	GP1BB|region2_bait#10	120	76.6667	122.727	0.0833333	3	0.986403	false	false	true	cggaggctgcGGGCCCGGGCCCGCGCTCGCGCCGCAGCCCGGCTGTCGCTGACCGACCCGCTGGTGGCCGAGCGAGCCGGAACCGACGAGTCCTGAGGAGAGAACCGGTGCGTCCTGAGG	1
chr22	19711949	19712068	+	GP1BB|region2_bait#11	120	69.1667	117.056	0	3	0.971805	false	false	true	CCGCTGGTGGCCGAGCGAGCCGGAACCGACGAGTCCTGAGGAGAGAACCGGTGCGTCCTGAGGAGAGAACCGGCGCTGGGCAACACGGGCCTGCAAACTCGACAGGACCCTGCCCGAGGG	1
chr22	19712006	19712125	+	GP1BB|region2_bait#12	120	70	117.679	0	4	0.989981	false	false	true	CTGAGGAGAGAACCGGCGCTGGGCAACACGGGCCTGCAAACTCGACAGGACCCTGCCCGAGGGGCCCTCGCGCCAACCTGGACCGGTCCCCGCCTCCTCCGCTGCCCAATCTCTCAGACC	1
chr22	19712064	19712183	+	GP1BB|region2_bait#13	120	70.8333	118.305	0	4	0.987262	false	false	true	GAGGGGCCCTCGCGCCAACCTGGACCGGTCCCCGCCTCCTCCGCTGCCCAATCTCTCAGACCCACCCCACCTGCAGGCCCAGACCACGTGGGACAGAACTCCTGCCCACCCTACCCCGAG	1
chr22	19712121	19712240	+	GP1BB|region2_bait#14	120	66.6667	115.195	0	4	0.98855	false	false	true	AGACCCACCCCACCTGCAGGCCCAGACCACGTGGGACAGAACTCCTGCCCACCCTACCCCGAGGGAGGCGAACCCGCACTTCCAGGCTTGGGAGGACCATGGGGCACAATGCGGTCCAGA	1
chr22	19712178	19712297	+	GP1BB|region2_bait#15	120	60	110.305	0	4	0.990554	false	false	true	CCCGAGGGAGGCGAACCCGCACTTCCAGGCTTGGGAGGACCATGGGGCACAATGCGGTCCAGACCCTGCTGCGTCTCCCTTCCAAACTCTGGTGCTGAATAAACCCTTCTGATCTGGTCT	1
chr6	29910247	29910366	+	HLA-A|region1_bait#1	120	64.1667	113.349	0	4	0.993559	false	false	true	GAGAAGCCAATCAGTGTCGTCGCGGTCGCTGTTCTAAAGCCCGCACGCACCCACCGGGACTCAGATTCTCCCCAGACGCCGAGGATGGCCGTCATGGCGCCCCGAACCCTCCTCCTGCTA	5
chr6	29910284	29910403	+	HLA-A|region1_bait#2	120	71.6667	118.931	0	5	0.988264	false	false	true	AGCCCGCACGCACCCACCGGGACTCAGATTCTCCCCAGACGCCGAGGATGGCCGTCATGGCGCCCCGAACCCTCCTCCTGCTACTCTCGGGGGCCCTGGCCCTGACCCAGACCTGGGCGG	5
chr6	29910534	29910653	+	HLA-A|region2_bait#1	120	67.5	115.814	0	4	0.991842	false	false	true	GCTCCCACTCCATGAGGTATTTCTTCACATCCGTGTCCCGGCCCGGCCGCGGGGAGCCCCGCTTCATCGCCGTGGGCTACGTGGACGACACGCAGTTCGTGCGGTTCGACAGCGACGCCG	9
chr6	29910584	29910703	+	HLA-A|region2_bait#2	120	71.6667	118.931	0	4	0.987405	false	false	true	GGGGAGCCCCGCTTCATCGCCGTGGGCTACGTGGACGACACGCAGTTCGTGCGGTTCGACAGCGACGCCGCGAGCCAGAGGATGGAGCCGCGGGCGCCGTGGATAGAGCAGGAGGGGCCG	8
chr6	29910634	29910753	+	HLA-A|region2_bait#3	120	65.8333	114.578	0	4	0.991985	false	false	true	GCGGTTCGACAGCGACGCCGCGAGCCAGAGGATGGAGCCGCGGGCGCCGTGGATAGAGCAGGAGGGGCCGGAGTATTGGGACCAGGAGACACGGAATGTGAAGGCCCAGTCACAGACTGA	3
chr6	29910684	29910803	+	HLA-A|region2_bait#4	120	63.3333	112.737	0	4	0.992128	false	false	true	GGATAGAGCAGGAGGGGCCGGAGTATTGGGACCAGGAGACACGGAATGTGAAGGCCCAGTCACAGACTGACCGAGTGGACCTGGGGACCCTGCGCGGCTACTACAACCAGAGCGAGGCCG	5
chr6	29911045	29911164	+	HLA-A|region3_bait#1	120	62.5	112.127	0	4	0.995706	false	false	true	GTTCTCACACCATCCAGATAATGTATGGCTGCGACGTGGGGTCGGACGGGCGCTTCCTCCGCGGGTACCGGCAGGACGCCTACGACGGCAAGGATTACATCGCCCTGAACGAGGACCTGC	6
chr6	29911097	29911216	+	HLA-A|region3_bait#2	120	65	113.963	0	3	0.99313	false	false	true	CTTCCTCCGCGGGTACCGGCAGGACGCCTACGACGGCAAGGATTACATCGCCCTGAACGAGGACCTGCGCTCTTGGACCGCGGCGGACATGGCGGCTCAGATCACCAAGCGCAAGTGGGA	7
chr6	29911149	29911268	+	HLA-A|region3_bait#3	120	65.8333	114.578	0	3	0.990983	false	false	true	CTGAACGAGGACCTGCGCTCTTGGACCGCGGCGGACATGGCGGCTCAGATCACCAAGCGCAAGTGGGAGGCGGCCCATGAGGCGGAGCAGTTGAGAGCCTACCTGGATGGCACGTGCGTG	4
chr6	29911201	29911320	+	HLA-A|region3_bait#4	120	65.8333	114.578	0	3	0.988836	false	false	true	CCAAGCGCAAGTGGGAGGCGGCCCATGAGGCGGAGCAGTTGAGAGCCTACCTGGATGGCACGTGCGTGGAGTGGCTCCGCAGATACCTGGAGAACGGGAAGGAGACGCTGCAGCGCACGG	7
chr6	29912003	29912122	+	HLA-A|region4_bait#3	120	64.1667	113.349	0	4	0.987548	false	false	true	CAGCGGGATGGGGAGGACCAGACCCAGGACACGGAGCTCGTGGAGACCAGGCCTGCAGGGGATGGAACCTTCCAGAAGTGGGCGGCTGTGGTGGTGCCTTCTGGAGAGGAGCAGAGATAC	9
chr6	29912055	29912174	+	HLA-A|region4_bait#4	120	61.6667	111.518	0	4	0.990697	false	false	true	CTGCAGGGGATGGAACCTTCCAGAAGTGGGCGGCTGTGGTGGTGCCTTCTGGAGAGGAGCAGAGATACACCTGCCATGTGCAGCATGAGGGTCTGCCCAAGCCCCTCACCCTGAGATGGG	7
chr6	29912275	29912394	+	HLA-A|region5_bait#1	120	60	110.305	0	4	0.986403	false	false	true	AGAGCTGTCTTCCCAGCCCACCATCCCCATCGTGGGCATCATTGCTGGCCTGGTTCTCCTTGGAGCTGTGATCACTGGAGCTGTGGTCGCTGCCGTGATGTGGAGGAGGAAGAGCTCAGG	5
chr6	29912836	29912955	+	HLA-A|region6_bait#1	120	52.5	104.93	0	5	0.98898	false	false	true	ATAGAAAAGGAGGGAGTTACACTCAGGCTGCAAGTAAGTATGAAGGAGGCTGATGCCTGAGGTCCTTGGGATATTGTGTTTGGGAGCCCATGGGGGAGCCCACCCACCTCACAATTCCTC	4
chr6	29912888	29913007	+	HLA-A|region6_bait#2	120	53.3333	105.521	0	5	0.986546	false	false	true	ATGCCTGAGGTCCTTGGGATATTGTGTTTGGGAGCCCATGGGGGAGCCCACCCACCTCACAATTCCTCCTCTAGCCACATCTTCTGTGGGATCTGACCAGGTTCTGTTTTTGTTCTACCC	3
chr6	29912939	29913058	+	HLA-A|region6_bait#3	120	52.5	104.93	0	5	0.990411	false	false	true	CCACCTCACAATTCCTCCTCTAGCCACATCTTCTGTGGGATCTGACCAGGTTCTGTTTTTGTTCTACCCCAGGCAGTGACAGTGCCCAGGGCTCTGATGTGTCCCTCACAGCTTGTAAAG	3
chr6	29913228	29913347	+	HLA-A|region8_bait#1	120	50.8333	103.753	0	3	0.987978	false	false	true	TGTGAGACAGCTGCCTTGTGTGGGACTGAGAGGCAAGAGTTGTTCCTGCCCTTCCCTTTGTGACTTGAAGAACCCTGACTTTGTTTCTGCAAAGGCACCTGCATGTGTCTGTGTTCGTGT	4
chr6	29913280	29913399	+	HLA-A|region8_bait#2	120	52.5	104.93	0	5	0.988264	false	false	true	TCCCTTTGTGACTTGAAGAACCCTGACTTTGTTTCTGCAAAGGCACCTGCATGTGTCTGTGTTCGTGTAGGCATAATGTGAGGAGGTGGGGAGACCACCCCACCCCCATGTCCACCATGA	2
chr6	29913333	29913452	+	HLA-A|region8_bait#3	120	57.5	108.499	0	5	0.98898	false	false	true	TGTCTGTGTTCGTGTAGGCATAATGTGAGGAGGTGGGGAGACCACCCCACCCCCATGTCCACCATGACCCTCTTCCCACGCTGACCTGTGCTCCCTCCCCAATCATCTTTCCTGTTCCAG	3
chr6	29913385	29913504	+	HLA-A|region8_bait#4	120	55.8333	107.303	0	4	0.98855	false	false	true	CCATGTCCACCATGACCCTCTTCCCACGCTGACCTGTGCTCCCTCCCCAATCATCTTTCCTGTTCCAGAGAGGTGGGGCTGAGGTGTCTCCATCTCTGTCTCAACTTCATGGTGCACTGA	5
chr6	29913437	29913556	+	HLA-A|region8_bait#5	120	41.6667	97.3994	0	4	0.99127	false	false	true	ATCTTTCCTGTTCCAGAGAGGTGGGGCTGAGGTGTCTCCATCTCTGTCTCAACTTCATGGTGCACTGAGCTGTAACTTCTTCCTTCCCTATTAAAATTAGAACCTTAGTATAAATTTACT	4
chr6	29913490	29913609	+	HLA-A|region8_bait#6	120	34.1667	92.3483	0	4	0.992414	false	false	true	TTCATGGTGCACTGAGCTGTAACTTCTTCCTTCCCTATTAAAATTAGAACCTTAGTATAAATTTACTTTCTCAAATTCTTGCCATGAGAGGTTGATGAGTTAATTAAAGGAGAAGATTCC	3
chr6	29913542	29913661	+	HLA-A|region8_bait#7	120	32.5	91.2439	0	4	0.988693	false	false	true	TAGTATAAATTTACTTTCTCAAATTCTTGCCATGAGAGGTTGATGAGTTAATTAAAGGAGAAGATTCCTAAAATTTGAGAGACAAAATAAATGGAAGACATGAGAACCTTCCAGAGTCCA	6
chr6	2655402	2655521	-	HLA-B|region1_bait#1	120	29.1667	89.0546	1	5	0.984256	false	false	true	tttaattcttctgttttcatgttgatcttctatttgttttatttattattgaaagtggtgtgttgaactcgccaactgttattgtgaattgtttctcctttcaattctgtatgtttttgc	1
chr6	2655454	2655573	-	HLA-B|region1_bait#2	120	30.8333	90.146	1	4	0.983684	false	false	true	tggatgtggtgttctacagatgcttgttaagtgtagtttgtttgaagtactgtttaattcttctgttttcatgttgatcttctatttgttttatttattattgaaagtggtgtgttgaac	1
chr6	2655506	2655625	-	HLA-B|region1_bait#3	120	38.3333	95.1381	1	3	0.987691	false	false	true	tcctggagagtgttgcttgtaggcttgagacaaatgtgtattctgctgctattggatgtggtgttctacagatgcttgttaagtgtagtttgtttgaagtactgtttaattcttctgttt	1
chr6	2655558	2655677	-	HLA-B|region1_bait#4	120	40.8333	96.8316	1	4	0.991126	false	false	true	tcaatccttttaaatttatcgaggcttgttttctggcctaacatgtgaactgtcctggagagtgttgcttgtaggcttgagacaaatgtgtattctgctgctattggatgtggtgttcta	1
chr6	2655609	2655728	-	HLA-B|region1_bait#5	120	34.1667	92.3483	1	4	0.989123	false	false	true	ttgatttctagtttaatggctttgtgatcagagaacataatttctataatttcaatccttttaaatttatcgaggcttgttttctggcctaacatgtgaactgtcctggagagtgttgct	1
chr6	2655661	2655780	-	HLA-B|region1_bait#6	120	28.3333	88.5114	1	4	0.984543	false	false	true	agtgcattgcttaatttccacgtttgtgagttttcctaatttcctactgttattgatttctagtttaatggctttgtgatcagagaacataatttctataatttcaatccttttaaattt	1
chr6	2655713	2655832	-	HLA-B|region1_bait#7	120	31.6667	90.6941	1	6	0.981108	false	false	true	agtattttctaatttccttgtgatttcttttttggctcctcggttatttaggagtgcattgcttaatttccacgtttgtgagttttcctaatttcctactgttattgatttctagtttaa	1
chr6	2656015	2656134	-	HLA-B|region2_bait#1	120	25	86.355	1	5	0.985115	false	false	true	catcttcaaattacttatgctttcaaaaattacatacaacattcaaatgtaaagaactaccatcattcaagatgtttttaaaactataatggctaccctaaaaattattctggaaaattt	1
chr6	2656049	2656168	-	HLA-B|region2_bait#2	120	28.3333	88.5114	1	5	0.985545	false	false	true	tcatgagcctcactaatcaccttattcactaatgcatcttcaaattacttatgctttcaaaaattacatacaacattcaaatgtaaagaactaccatcattcaagatgtttttaaaacta	1
chr6	2656082	2656201	-	HLA-B|region2_bait#3	120	33.3333	91.7953	1	5	0.987978	false	false	true	tgaccactcttagtgtttagcccaacaatgggatcatgagcctcactaatcaccttattcactaatgcatcttcaaattacttatgctttcaaaaattacatacaacattcaaatgtaaa	1
chr6	2656641	2656760	-	HLA-B|region4_bait#1	120	32.5	91.2439	0.158333	19	0.978388	false	false	true	GTGATTGCTACCTATTGTGTAGTAATAGTACAGAGACACCTAGGGAAGCaaaaaaaaaaaaaaaaaaaTCAGGCTTAGAGGGTATATATGGTACATGGATTCTCTGTCTTTAAAAAGTTT	1
chr6	2658223	2658342	-	HLA-B|region4_bait#1	120	38.3333	95.1381	0.875	5	0.995277	false	false	true	tttcactaatacttttctcaaagtctttccagcttatttccacagcctagttccaatgtctctcccaccttttaggtttttgttatggtggtactcttctgagtaTTGTCAAATCCTGAC	1
chr6	2658273	2658392	-	HLA-B|region4_bait#2	120	40	96.2655	1	4	0.985688	false	false	true	cctcaaagatcattaagatgtcatgaaacactcttcaagcctcttcaagctttcactaatacttttctcaaagtctttccagcttatttccacagcctagttccaatgtctctcccacct	1
chr6	2658323	2658442	-	HLA-B|region4_bait#3	120	32.5	91.2439	1	4	0.980106	false	false	true	gtttcaaataaaattttctttacttttcttcaaactctcactcacaacctcctcaaagatcattaagatgtcatgaaacactcttcaagcctcttcaagctttcactaatacttttctca	1
chr6	2658373	2658492	-	HLA-B|region4_bait#4	120	30	89.5995	1	6	0.987262	false	false	true	agtgttgctaaactttctaccaccaatataacaaaaatcttttttctgcagtttcaaataaaattttctttacttttcttcaaactctcactcacaacctcctcaaagatcattaagatg	1
chr6	2656853	2656972	-	HLA-B|region5_bait#1	120	34.1667	92.3483	0	4	0.991413	false	false	true	ACAAATCAGATAATGCTTGTTCCTGTTGTGACAATCTATTGGGACTTGTGATTTTCACAATAATACCGCTATAAAGTATAGGATAAGAGGAGGTCTTGTTTATATTGGCAAAATGAGGTT	1
chr6	2658622	2658741	-	HLA-B|region5_bait#1	120	28.3333	88.5114	1	8	0.985974	false	false	true	tggatttgatctttacctggaagtcatttcttaattgtaccatcatttgttgtccctagaggttggaattttttttaaatatattttttctttaaaagtccttcctttagtttatctctt	1
chr6	2656905	2657024	-	HLA-B|region5_bait#2	120	35.8333	93.4593	0	4	0.989695	false	false	true	CTCGGTTAAGGTGCTTCACAACATTAGAACATTGTTAATACCATAAAGAGGAACAAATCAGATAATGCTTGTTCCTGTTGTGACAATCTATTGGGACTTGTGATTTTCACAATAATACCG	1
chr6	2658662	2658781	-	HLA-B|region5_bait#2	120	35	92.903	1	8	0.986976	false	false	true	cttggcttcatgtttagaccatgttttctttagcgtgtcctggatttgatctttacctggaagtcatttcttaattgtaccatcatttgttgtccctagaggttggaattttttttaaat	1
chr6	2656957	2657076	-	HLA-B|region5_bait#3	120	33.3333	91.7953	0	6	0.98855	false	false	true	TGTCTTACAAATGTGGCTAACATCCAAATGTTTTTTAAAACATCAGATGTTGCTCGGTTAAGGTGCTTCACAACATTAGAACATTGTTAATACCATAAAGAGGAACAAATCAGATAATGC	1
chr6	2657009	2657128	-	HLA-B|region5_bait#4	120	40	96.2655	0	6	0.990125	false	false	true	GTTTTCACTTTCCTTCTGCCTCACTCAACAGTTCTATCACTCTAGGCTGTGCTGTCTTACAAATGTGGCTAACATCCAAATGTTTTTTAAAACATCAGATGTTGCTCGGTTAAGGTGCTT	1
chr6	2657704	2657823	-	HLA-B|region6_bait#1	120	27.5	87.9699	0	6	0.98626	false	false	true	TTCCAAACTGTTTAGAATTATTTTTTCTTTTGATTTAGACATTTTTGTTCTTTCCACGTCTCATCAGGTGATTGATAACAAAAGTACAGAATGTTATGAATAATGTTTTGTTTTCCATGT	1
chr6	2657756	2657875	-	HLA-B|region6_bait#2	120	29.1667	89.0546	0	6	0.988693	false	false	true	GAATTTGAAATGAGAACATTTCAACACTACTAGCAAGACTTATTGAATAAACTTCCAAACTGTTTAGAATTATTTTTTCTTTTGATTTAGACATTTTTGTTCTTTCCACGTCTCATCAGG	1
chr6	2657808	2657927	-	HLA-B|region6_bait#3	120	34.1667	92.3483	0	6	0.990983	false	false	true	TCCCCCCAAGTCTCAACAGAGACATTCTTTGAGTGCATATCTTTATTTTGCTGAATTTGAAATGAGAACATTTCAACACTACTAGCAAGACTTATTGAATAAACTTCCAAACTGTTTAGA	1
chr6	2657860	2657979	-	HLA-B|region6_bait#4	120	34.1667	92.3483	0	6	0.985401	false	false	true	AATTCTTTGAGTACAGAAATTGGGGTATTATTTTTGGCATATTCATCCGTTTTCCCCCCAAGTCTCAACAGAGACATTCTTTGAGTGCATATCTTTATTTTGCTGAATTTGAAATGAGAA	1
chr5	52285156	52285275	+	ITGA2|region1_bait#1	120	58.3333	109.099	0	5	0.987262	false	false	true	TTTTCCCTGCTCTCACCGGGCGGGGGAGAGAAGCCCTCTGGACAGCTTCTAGAGTGTGCAGGTTCTCGTATCCCTCGGCCAAGGGTATCCTCTGCAAACCTCTGCAAACCCAGCGCAACT	1
chr5	52387830	52387949	+	ITGA2|region1_bait#1	120	45.8333	100.263	0.825	5	0.996422	false	false	true	cctgagatgatttggtcagattgggataaggcccagcaatctgcattttaacaagcaccccagtcactaggatgcagatggaccacactttgagaaacaCCACCCATTTCTACTTTTTGC	1
chr5	52285200	52285319	+	ITGA2|region1_bait#2	120	60.8333	110.911	0	5	0.987548	false	false	true	GCTTCTAGAGTGTGCAGGTTCTCGTATCCCTCGGCCAAGGGTATCCTCTGCAAACCTCTGCAAACCCAGCGCAACTACGGTCCCCCGGTCAGACCCAGGATGGGGCCAGAACGGACAGGG	1
chr5	52387888	52388007	+	ITGA2|region1_bait#2	120	45	99.687	0.341667	5	0.996565	false	false	true	cccagtcactaggatgcagatggaccacactttgagaaacaCCACCCATTTCTACTTTTTGCACCTTATTTTCTCTGTTCCTGAGCCCCCACATTCTCTAGGAGAAACTTAGAGGAAAAG	1
chr5	52285243	52285362	+	ITGA2|region1_bait#3	120	65.8333	114.578	0	5	0.982825	false	false	true	TCCTCTGCAAACCTCTGCAAACCCAGCGCAACTACGGTCCCCCGGTCAGACCCAGGATGGGGCCAGAACGGACAGGGGCCGCGCCGCTGCCGCTGCTGCTGGTGTTAGCGCTCAGTCAAG	1
chr5	52387946	52388065	+	ITGA2|region1_bait#3	120	42.5	97.9689	0.283333	5	0.997853	false	false	true	TTGCACCTTATTTTCTCTGTTCCTGAGCCCCCACATTCTCTAGGAGAAACTTAGAGGAAAAGGGCACAGACACTACATATCTAAAGctttggacaagtccttgacctctataaacttcag	1
chr5	52388004	52388123	+	ITGA2|region1_bait#4	120	40	96.2655	0.766667	4	0.996994	false	false	true	AAAGGGCACAGACACTACATATCTAAAGctttggacaagtccttgacctctataaacttcagagtcctcattataaaatgggaagactgagctggagttcagcagtgatgcttttagttt	1
chr5	52353833	52353952	+	ITGA2|region10_bait#1	120	37.5	94.5769	0	5	0.992414	false	false	true	TTTTTAAAATTGAATGTTCCAGGTACTGTTCAAGGAGGAGACAACTTTCAGATGGAAATGTCACAAGTGGGATTCAGTGCAGATTACTCTTCTCAAAATGTGCGTATATCAGATAGCTTC	1
chr5	52355704	52355823	+	ITGA2|region11_bait#1	120	47.5	101.42	0	4	0.991556	false	false	true	GATATTCTGATGCTGGGTGCAGTGGGAGCTTTTGGCTGGAGTGGGACCATTGTCCAGAAGACATCTCATGGCCATTTGATCTTTCCTAAACAAGCCTTTGACCAAATTCTGCAGGACAGA	1
chr5	52355723	52355842	+	ITGA2|region11_bait#2	120	44.1667	99.1126	0	4	0.992987	false	false	true	CAGTGGGAGCTTTTGGCTGGAGTGGGACCATTGTCCAGAAGACATCTCATGGCCATTTGATCTTTCCTAAACAAGCCTTTGACCAAATTCTGCAGGACAGAAATCACAGTTCATATTTAG	1
chr5	52356731	52356850	+	ITGA2|region12_bait#1	120	45.8333	100.263	0	3	0.993273	false	false	true	GTTACTCTGTGGCTGCAATTTCTACTGGAGAAAGCACTCACTTTGTTGCTGGTGCTCCTCGGGCAAATTATACCGGCCAGATAGTGCTATATAGTGTGAATGAGAATGGCAATATCACGG	1
chr5	52356757	52356876	+	ITGA2|region12_bait#2	120	48.3333	102.001	0	3	0.993703	false	false	true	GGAGAAAGCACTCACTTTGTTGCTGGTGCTCCTCGGGCAAATTATACCGGCCAGATAGTGCTATATAGTGTGAATGAGAATGGCAATATCACGGTTATTCAGGCTCACCGAGGTGACCAG	1
chr5	52358616	52358735	+	ITGA2|region13_bait#1	120	43.3333	98.5399	0	4	0.991842	false	false	true	ATTGGCTCCTATTTTGGTAGTGTGCTGTGTTCAGTTGATGTGGATAAAGACACCATTACAGACGTGCTCTTGGTAGGTGCACCAATGTACATGAGTGACCTAAAGAAAGAGGAAGGAAGA	1
chr5	52358640	52358759	+	ITGA2|region13_bait#2	120	42.5	97.9689	0	3	0.992844	false	false	true	CTGTGTTCAGTTGATGTGGATAAAGACACCATTACAGACGTGCTCTTGGTAGGTGCACCAATGTACATGAGTGACCTAAAGAAAGAGGAAGGAAGAGTCTACCTGTTTACTATCAAAGAG	1
chr5	52360742	52360861	+	ITGA2|region14_bait#1	120	44.1667	99.1126	0	4	0.992414	false	false	true	GGCATTTTGGGTCAGCACCAATTTCTTGAAGGCCCCGAGGGCATTGAAAACACTCGATTTGGTTCAGCAATTGCAGCTCTTTCAGACATCAACATGGATGGCTTTAATGATGTGATTGTT	1
chr5	52360784	52360903	+	ITGA2|region14_bait#2	120	37.5	94.5769	0	4	0.991985	false	false	true	ATTGAAAACACTCGATTTGGTTCAGCAATTGCAGCTCTTTCAGACATCAACATGGATGGCTTTAATGATGTGATTGTTGGTTCACCACTAGAAAATCAGAATTCTGGAGCTGTATACATT	1
chr5	52360826	52360945	+	ITGA2|region14_bait#3	120	40.8333	96.8316	0	4	0.994991	false	false	true	GACATCAACATGGATGGCTTTAATGATGTGATTGTTGGTTCACCACTAGAAAATCAGAATTCTGGAGCTGTATACATTTACAATGGTCATCAGGGCACTATCCGCACAAAGTATTCCCAG	1
chr5	52361671	52361790	+	ITGA2|region15_bait#1	120	47.5	101.42	0	4	0.988407	false	false	true	AAAATCTTGGGATCCGATGGAGCCTTTAGGAGCCATCTCCAGTACTTTGGGAGGTCCTTGGATGGCTATGGAGATTTAAATGGGGATTCCATCACCGATGTGTCTATTGGTGCCTTTGGA	1
chr5	52361688	52361807	+	ITGA2|region15_bait#2	120	48.3333	102.001	0	4	0.992414	false	false	true	TGGAGCCTTTAGGAGCCATCTCCAGTACTTTGGGAGGTCCTTGGATGGCTATGGAGATTTAAATGGGGATTCCATCACCGATGTGTCTATTGGTGCCTTTGGACAAGTGGTTCAACTCTG	1
chr5	52362948	52363067	+	ITGA2|region16_bait#1	120	38.3333	95.1381	0	6	0.991985	false	false	true	GTCACAAAGTATTGCTGATGTAGCTATAGAAGCTTCATTCACACCAGAAAAAATCACTTTGGTCAACAAGAATGCTCAGATAATTCTCAAACTCTGCTTCAGTGCAAAGTTCAGACCTAC	1
chr5	52362968	52363087	+	ITGA2|region16_bait#2	120	37.5	94.5769	0	6	0.990983	false	false	true	TAGCTATAGAAGCTTCATTCACACCAGAAAAAATCACTTTGGTCAACAAGAATGCTCAGATAATTCTCAAACTCTGCTTCAGTGCAAAGTTCAGACCTACTAAGCAAAACAATCAAGTGG	1
chr5	52365939	52366058	+	ITGA2|region17_bait#1	120	38.3333	95.1381	0	5	0.993273	false	false	true	CCATTGTATATAACATCACACTTGATGCAGATGGATTTTCATCCAGAGTAACCTCCAGGGGGTTATTTAAAGAAAACAATGAAAGGTGCCTGCAGAAGAATATGGTAGTAAATCAAGCAC	1
chr5	52365971	52366090	+	ITGA2|region17_bait#2	120	40.8333	96.8316	0	5	0.992271	false	false	true	GGATTTTCATCCAGAGTAACCTCCAGGGGGTTATTTAAAGAAAACAATGAAAGGTGCCTGCAGAAGAATATGGTAGTAAATCAAGCACAGAGTTGCCCCGAGCACATCATTTATATACAG	1
chr5	52367763	52367882	+	ITGA2|region18_bait#1	120	49.1667	102.583	0	4	0.993846	false	false	true	TTTAGGAGCCCTCTGATGTTGTCAACTCTTTGGATTTGCGTGTGGACATCAGTCTGGAAAACCCTGGCACTAGCCCTGCCCTTGAAGCCTATTCTGAGACTGCCAAGGTCTTCAGTGTAA	1
chr5	52368424	52368543	+	ITGA2|region19_bait#1	120	40	96.2655	0	6	0.992414	false	false	true	CTTTTTTCCTTTTTCGTAGATTCCTTTCCACAAAGACTGTGGTGAGGACGGACTTTGCATTTCTGATCTAGTCCTAGATGTCCGACAAATACCAGCTGCTCAGTAAGTTTTACTTTAAAG	1
chr5	52322578	52322697	+	ITGA2|region2_bait#1	120	39.1667	95.701	0	5	0.99127	false	false	true	GCATTTTAAATTGTTGTTTGGCCTACAATGTTGGTCTCCCAGAAGCAAAAATATTTTCCGGTCCTTCAAGTGAACAGTTTGGCTATGCAGTGCAGCAGTTTATAAATCCAAAAGGCAACT	1
chr5	52322579	52322698	+	ITGA2|region2_bait#2	120	39.1667	95.701	0	5	0.991413	false	false	true	CATTTTAAATTGTTGTTTGGCCTACAATGTTGGTCTCCCAGAAGCAAAAATATTTTCCGGTCCTTCAAGTGAACAGTTTGGCTATGCAGTGCAGCAGTTTATAAATCCAAAAGGCAACTG	1
chr5	52368948	52369067	+	ITGA2|region20_bait#1	120	32.5	91.2439	0	5	0.989266	false	false	true	AGAACAACCCTTTATTGTCAGCAACCAAAACAAAAGGTTAACATTTTCAGTAACGCTGAAAAATAAAAGGGAAAGTGCATACAACACTGGAATTGTTGTTGATTTTTCAGAAAACTTGTT	1
chr5	52368970	52369089	+	ITGA2|region20_bait#2	120	34.1667	92.3483	0	6	0.990268	false	false	true	AACCAAAACAAAAGGTTAACATTTTCAGTAACGCTGAAAAATAAAAGGGAAAGTGCATACAACACTGGAATTGTTGTTGATTTTTCAGAAAACTTGTTTTTTGCATCATTCTCCCTGCCG	1
chr5	52370201	52370320	+	ITGA2|region21_bait#1	120	47.5	101.42	0	3	0.992128	false	false	true	TTGGTCTTGTTCAGGTTGATGGGACAGAAGTAACATGCCAGGTGGCTGCATCTCAGAAGTCTGTTGCCTGCGATGTAGGCTACCCTGCTTTAAAGAGAGAACAACAGGTACAACTTGCAT	1
chr5	52370891	52371010	+	ITGA2|region22_bait#1	120	35.8333	93.4593	0	4	0.991842	false	false	true	GTGACTTTTACTATTAACTTTGACTTCAATCTTCAAAACCTTCAGAATCAGGCGTCTCTCAGTTTCCAAGCCTTAAGGTAAAACATAATGAAGTCATGAATGGAATGATGGATAGCTTTG	1
chr5	52370932	52371051	+	ITGA2|region22_bait#2	120	33.3333	91.7953	0	4	0.990697	false	false	true	TCAGAATCAGGCGTCTCTCAGTTTCCAAGCCTTAAGGTAAAACATAATGAAGTCATGAATGGAATGATGGATAGCTTTGTATTTCTCTTTAAGTAATTTCCTAATGTTTCTTTCTATAGT	1
chr5	52370974	52371093	+	ITGA2|region22_bait#3	120	32.5	91.2439	0	4	0.989981	false	false	true	CATAATGAAGTCATGAATGGAATGATGGATAGCTTTGTATTTCTCTTTAAGTAATTTCCTAATGTTTCTTTCTATAGTGAAAGCCAAGAAGAAAACAAGGCTGATAATTTGGTCAACCTC	1
chr5	52371015	52371134	+	ITGA2|region22_bait#4	120	33.3333	91.7953	0	4	0.990268	false	false	true	TCTCTTTAAGTAATTTCCTAATGTTTCTTTCTATAGTGAAAGCCAAGAAGAAAACAAGGCTGATAATTTGGTCAACCTCAAAATTCCTCTCCTGTATGATGCTGAAATTCACTTAACAAG	1
chr5	52374593	52374712	+	ITGA2|region24_bait#1	120	37.5	94.5769	0	5	0.992414	false	false	true	ATCCAACAGATCTACCAACATAAATTTTTATGAAATCTCTTCGGATGGGAATGTTCCTTCAATCGTGCACAGTTTTGAAGATGTTGGTCCAAAATTCATCTTCTCCCTGAAGGTTGGTAA	1
chr5	52376336	52376455	+	ITGA2|region25_bait#1	120	43.3333	98.5399	0	4	0.991985	false	false	true	CATAGGTAACAACAGGAAGTGTTCCAGTAAGCATGGCAACTGTAATCATCCACATCCCTCAGTATACCAAAGAAAAGAACCCACTGATGTACCTAACTGGGGTGCAAACAGACAAGGTAA	1
chr5	52377414	52377533	+	ITGA2|region26_bait#1	120	35.8333	93.4593	0	4	0.990554	false	false	true	TTTTATAGGCTGGTGACATCAGTTGTAATGCAGATATCAATCCACTGAAAATAGGACAAACATCTTCTTCTGTATCTTTCAAAAGTGAAAATTTCAGGCACACCAAAGAATTGGTGAGGA	1
chr5	52379167	52379286	+	ITGA2|region27_bait#1	120	40.8333	96.8316	0	3	0.991126	false	false	true	AAGAACTGCAGAACTGCTTCCTGTAGTAATGTTACCTGCTGGTTGAAAGACGTTCACATGAAAGGAGAATACTTTGTTAATGTGACTACCAGAATTTGGAACGGGACTTTCGCATCAGTA	1
chr5	52382767	52382886	+	ITGA2|region28_bait#1	120	41.6667	97.3994	0	3	0.991985	false	false	true	ATTCTTATGTTCCAGTCAACGTTCCAGACAGTACAGCTAACGGCAGCTGCAGAAATCAACACCTATAACCCTGAGATATATGTGATTGAAGATAACACTGTTACGGTGAGCATATCACAC	1
chr5	52385774	52385893	+	ITGA2|region29_bait#1	120	39.1667	95.701	0	4	0.990268	false	false	true	AGATTCCCCTGATGATAATGAAACCTGATGAGAAAGCCGAAGTACCAACAGGAGTTATAATAGGAAGTATAATTGCTGGAATCCTTTTGCTGTTAGCTCTGGTTGCAATTTTATGGAAGG	1
chr5	52337937	52338056	+	ITGA2|region3_bait#1	120	43.3333	98.5399	0	5	0.99542	false	false	true	TCTAGGTTACTGGTTGGTTCACCCTGGAGTGGCTTTCCTGAGAACCGAATGGGAGATGTGTATAAATGTCCTGTTGACCTATCCACTGCCACATGTGAAAAACTAAATTTGCAAAGTAAG	1
chr5	52386349	52386468	+	ITGA2|region30_bait#01	120	47.5	101.42	0	5	0.989552	false	false	true	CTCGGCTTCTTCAAAAGAAAATATGAAAAGATGACCAAAAATCCAGATGAGATTGATGAGACCACAGAGCTCAGTAGCTGAACCAGCAGACCTACCTGCAGTGGGAACCGGCAGCATCCC	1
chr5	52386408	52386527	+	ITGA2|region30_bait#02	120	47.5	101.42	0.0666667	8	0.993273	false	false	true	GACCACAGAGCTCAGTAGCTGAACCAGCAGACCTACCTGCAGTGGGAACCGGCAGCATCCCAGCCAGGGTTTGCTGTTTGCGTGAATGGATTTCTTTTTAAATCCCATAttttttttATC	1
chr5	52386467	52386586	+	ITGA2|region30_bait#03	120	36.6667	94.0173	0.0666667	8	0.993416	false	false	true	CCAGCCAGGGTTTGCTGTTTGCGTGAATGGATTTCTTTTTAAATCCCATAttttttttATCATGTCGTAGGTAAACTAACCTGGTATTTTAAGAGAAAACTGCAGGTCAGTTTGGAATGA	1
chr5	52386526	52386645	+	ITGA2|region30_bait#04	120	45.8333	100.263	0.216667	6	0.989552	false	false	true	TCATGTCGTAGGTAAACTAACCTGGTATTTTAAGAGAAAACTGCAGGTCAGTTTGGAATGAAGAAATTgtggggggtgggggaggtgcggggggCAGGTAGGGAAATAATAGGGAAAATA	1
chr5	52386586	52386705	+	ITGA2|region30_bait#05	120	45	99.687	0.216667	7	0.989409	false	false	true	AAGAAATTgtggggggtgggggaggtgcggggggCAGGTAGGGAAATAATAGGGAAAATACCTATTTTATATGATGGGGGAAAAAAAGTAATCTTTAAACTGGCTGGCCCAGAGTTTACA	1
chr5	52386645	52386764	+	ITGA2|region30_bait#06	120	34.1667	92.3483	0	7	0.992844	false	false	true	ACCTATTTTATATGATGGGGGAAAAAAAGTAATCTTTAAACTGGCTGGCCCAGAGTTTACATTCTAATTTGCATTGTGTCAGAAACATGAAATGCTTCCAAGCATGACAACTTTTAAAGA	1
chr5	52386704	52386823	+	ITGA2|region30_bait#07	120	30	89.5995	0	5	0.989123	false	false	true	CATTCTAATTTGCATTGTGTCAGAAACATGAAATGCTTCCAAGCATGACAACTTTTAAAGAAAAATATGATACTCTCAGATTTTAAGGGGGAAAACTGTTCTCTTTAAAATATTTGTCTT	1
chr5	52386763	52386882	+	ITGA2|region30_bait#08	120	31.6667	90.6941	0	5	0.988407	false	false	true	GAAAAATATGATACTCTCAGATTTTAAGGGGGAAAACTGTTCTCTTTAAAATATTTGTCTTTAAACAGCAACTACAGAAGTGGAAGTGCTTGATATGTAAGTACTTCCACTTGTGTATAT	1
chr5	52386822	52386941	+	ITGA2|region30_bait#09	120	30	89.5995	0	6	0.990697	false	false	true	TTTAAACAGCAACTACAGAAGTGGAAGTGCTTGATATGTAAGTACTTCCACTTGTGTATATTTTAATGAATATTGATGTTAACAAGAGGGGAAAACAAAACACAGGTTTTTTCAATTTAT	1
chr5	52386881	52387000	+	ITGA2|region30_bait#10	120	29.1667	89.0546	0	6	0.989409	false	false	true	ATTTTAATGAATATTGATGTTAACAAGAGGGGAAAACAAAACACAGGTTTTTTCAATTTATGCTGCTCATCCAAAGTTGCCACAGATGATACTTCCAAGTGATAATTTTATTTATAAACT	1
chr5	52386941	52387060	+	ITGA2|region30_bait#11	120	40.8333	96.8316	0	4	0.991699	false	false	true	TGCTGCTCATCCAAAGTTGCCACAGATGATACTTCCAAGTGATAATTTTATTTATAAACTAGGTAAAATTTGTTGTTGGTTCCTTTTAGACCACGGCTGCCCCTTCCACACCCCATCTTG	1
chr5	52387000	52387119	+	ITGA2|region30_bait#12	120	41.6667	97.3994	0	4	0.99542	false	false	true	TAGGTAAAATTTGTTGTTGGTTCCTTTTAGACCACGGCTGCCCCTTCCACACCCCATCTTGCTCTAATGATCAAAACATGCTTGAATAACTGAGCTTAGAGTATACCTCCTATATGTCCA	1
chr5	52387059	52387178	+	ITGA2|region30_bait#13	120	35	92.903	0	5	0.993703	false	false	true	TGCTCTAATGATCAAAACATGCTTGAATAACTGAGCTTAGAGTATACCTCCTATATGTCCATTTAAGTTAGGAGAGGGGGCGATATAGAGAATAAGGCACAAAATTTTGTTTAAAACTCA	1
chr5	52387118	52387237	+	ITGA2|region30_bait#14	120	38.3333	95.1381	0	5	0.991556	false	false	true	CATTTAAGTTAGGAGAGGGGGCGATATAGAGAATAAGGCACAAAATTTTGTTTAAAACTCAGAATATAACATGTAAAATCCCATCTGCTAGAAGCCCATCCTGTGCCAGAGGAAGGAAAA	1
chr5	52387177	52387296	+	ITGA2|region30_bait#15	120	41.6667	97.3994	0	4	0.989695	false	false	true	CAGAATATAACATGTAAAATCCCATCTGCTAGAAGCCCATCCTGTGCCAGAGGAAGGAAAAGGAGGAAATTTCCTTTCTCTTTTAGGAGGCACAACAGTTCTCTTCTAGGATTTGTTTGG	1
chr5	52387236	52387355	+	ITGA2|region30_bait#16	120	40	96.2655	0	4	0.986546	false	false	true	AAGGAGGAAATTTCCTTTCTCTTTTAGGAGGCACAACAGTTCTCTTCTAGGATTTGTTTGGCTGACTGGCAGTAACCTAGTGAATTTCTGAAAGATGAGTAATTTCTTTGGCAACCTTCC	1
chr5	52387296	52387415	+	ITGA2|region30_bait#17	120	45.8333	100.263	0	3	0.989695	false	false	true	GCTGACTGGCAGTAACCTAGTGAATTTCTGAAAGATGAGTAATTTCTTTGGCAACCTTCCTCCTCCCTTACTGAACCACTCTCCCACCTCCTGGTGGTACCATTATTATAGAAGCCCTCT	1
chr5	52387355	52387474	+	ITGA2|region30_bait#18	120	50.8333	103.753	0	4	0.98898	false	false	true	CTCCTCCCTTACTGAACCACTCTCCCACCTCCTGGTGGTACCATTATTATAGAAGCCCTCTACAGCCTGACTTTCTCTCCAGCGGTCCAAAGTTATCCCCTCCTTTACCCCTCATCCAAA	1
chr5	52387414	52387533	+	ITGA2|region30_bait#19	120	50	103.167	0	6	0.989695	false	false	true	CTACAGCCTGACTTTCTCTCCAGCGGTCCAAAGTTATCCCCTCCTTTACCCCTCATCCAAAGTTCCCACTCCTTCAGGACAGCTGCTGTGCATTAGATATTAGGGGGGAAAGTCATCTGT	1
chr5	52387473	52387592	+	ITGA2|region30_bait#20	120	39.1667	95.701	0	6	0.990983	false	false	true	AAGTTCCCACTCCTTCAGGACAGCTGCTGTGCATTAGATATTAGGGGGGAAAGTCATCTGTTTAATTTACACACTTGCATGAATTACTGTATATAAACTCCTTAACTTCAGGGAGCTATT	1
chr5	52387532	52387651	+	ITGA2|region30_bait#21	120	30	89.5995	0	5	0.992701	false	false	true	GTTTAATTTACACACTTGCATGAATTACTGTATATAAACTCCTTAACTTCAGGGAGCTATTTTCATTTAGTGCTAAACAAGTAAGAAAAATAAGCTCGAGTGAATTTCTAAATGTTGGAA	1
chr5	52387591	52387710	+	ITGA2|region30_bait#22	120	31.6667	90.6941	0	5	0.988407	false	false	true	TTTTCATTTAGTGCTAAACAAGTAAGAAAAATAAGCTCGAGTGAATTTCTAAATGTTGGAATGTTATGGGATGTAAACAATGTAAAGTAAGACATCTCAGGATTTCACCAGAAGTTACAG	1
chr5	52387650	52387769	+	ITGA2|region30_bait#23	120	42.5	97.9689	0	3	0.993559	false	false	true	AATGTTATGGGATGTAAACAATGTAAAGTAAGACATCTCAGGATTTCACCAGAAGTTACAGATGAGGCACTGGAAGCCACCAAATTAGCAGGTGCACCTTCTGTGGCTGTCTTGTTTCTG	1
chr5	52387710	52387829	+	ITGA2|region30_bait#24	120	43.3333	98.5399	0.241667	4	0.998283	false	false	true	GATGAGGCACTGGAAGCCACCAAATTAGCAGGTGCACCTTCTGTGGCTGTCTTGTTTCTGAAGTACTTAAACTTCCACAAGAGTGAATTTGacctaggcaagtttgttcaaaaggtagat	1
chr5	52387887	52388006	+	ITGA2|region30_bait#27	120	45	99.687	0.35	5	0.996565	false	false	true	ccccagtcactaggatgcagatggaccacactttgagaaacaCCACCCATTTCTACTTTTTGCACCTTATTTTCTCTGTTCCTGAGCCCCCACATTCTCTAGGAGAAACTTAGAGGAAAA	1
chr5	52387946	52388065	+	ITGA2|region30_bait#28	120	42.5	97.9689	0.283333	5	0.997853	false	false	true	TTGCACCTTATTTTCTCTGTTCCTGAGCCCCCACATTCTCTAGGAGAAACTTAGAGGAAAAGGGCACAGACACTACATATCTAAAGctttggacaagtccttgacctctataaacttcag	1
chr5	52388124	52388243	+	ITGA2|region30_bait#31	120	35.8333	93.4593	0.116667	7	0.994418	false	false	true	taaaagtctatgatCTGGACTTCCTATAATACAAATACACAATCCTCCAAGAATTTGACTTGGAAAAAAATGTCAAAGGAAAACAGGTTATCTGCCCATGTGCATATGGACAACCTTGAC	1
chr5	52388183	52388302	+	ITGA2|region30_bait#32	120	46.6667	100.841	0	7	0.992558	false	false	true	TTGGAAAAAAATGTCAAAGGAAAACAGGTTATCTGCCCATGTGCATATGGACAACCTTGACTACCCTGGCCTGGCCCGTGGTGGCAGTCCAGGGCTATCTGTACTGTTTACAGAATTACT	1
chr5	52388242	52388361	+	ITGA2|region30_bait#33	120	43.3333	98.5399	0	6	0.992271	false	false	true	ACTACCCTGGCCTGGCCCGTGGTGGCAGTCCAGGGCTATCTGTACTGTTTACAGAATTACTTTGTAGTTGACAACACAAAACAAACAAAAAAGGCATAAAATGCCAGCGGTTTATAGAAA	1
chr5	52388301	52388420	+	ITGA2|region30_bait#34	120	36.6667	94.0173	0	6	0.988693	false	false	true	CTTTGTAGTTGACAACACAAAACAAACAAAAAAGGCATAAAATGCCAGCGGTTTATAGAAAAAACAGCATGGTATTCTCCAGTTAGGTATGCCAGAGTCCAATTCTTTTAACAGCTGTGA	1
chr5	52388360	52388479	+	ITGA2|region30_bait#35	120	31.6667	90.6941	0.133333	16	0.981967	false	false	true	AAAAACAGCATGGTATTCTCCAGTTAGGTATGCCAGAGTCCAATTCTTTTAACAGCTGTGAGAATTTGCTGCTTCATTCCAACAAAATTTTATTTaaaaaaaaaaaaaaaaGACTGGAGA	1
chr5	52388420	52388539	+	ITGA2|region30_bait#36	120	30	89.5995	0.3	16	0.9844	false	false	true	AGAATTTGCTGCTTCATTCCAACAAAATTTTATTTaaaaaaaaaaaaaaaaGACTGGAGAAACTAGTCATTAGCTTGATAAAGAATATTTAACAGCTAGTggtgctggtgtgtacctgaa	1
chr5	52388952	52389071	+	ITGA2|region30_bait#45	120	33.3333	91.7953	0.0333333	4	0.990554	false	false	true	aaaaGTTAGTACTGTATATGTAAATACTAGCTTTTCAATGTGCTATACAAACAATTATAGCACATCCTTCCTTTTACTCTGTCTCACCTCCTTTAGGTGAGTACTTCCTTAAATAAGTGC	1
chr5	52389011	52389130	+	ITGA2|region30_bait#46	120	40.8333	96.8316	0	4	0.991126	false	false	true	GCACATCCTTCCTTTTACTCTGTCTCACCTCCTTTAGGTGAGTACTTCCTTAAATAAGTGCTAAACATACATATACGGAACTTGAAAGCTTTGGTTAGCCTTGCCTTAGGTAATCAGCCT	1
chr5	52389070	52389189	+	ITGA2|region30_bait#47	120	39.1667	95.701	0	3	0.992701	false	false	true	GCTAAACATACATATACGGAACTTGAAAGCTTTGGTTAGCCTTGCCTTAGGTAATCAGCCTAGTTTACACTGTTTCCAGGGAGTAGTTGAATTACTATAAACCATTAGCCACTTGTCTCT	1
chr5	52389129	52389248	+	ITGA2|region30_bait#48	120	46.6667	100.841	0.316667	4	0.996565	false	false	true	CTAGTTTACACTGTTTCCAGGGAGTAGTTGAATTACTATAAACCATTAGCCACTTGTCTCTGCACCATTTATCACACCAGGAcagggtctctcaacctgggcgctactgtcatttggggc	1
chr5	52389366	52389485	+	ITGA2|region30_bait#52	120	40.8333	96.8316	0.5	6	0.995993	false	false	true	cccgcagtcatgacaatcaaaaaatgtctccagacattgtcaaatgcctcctggggggcaGTATTTCTCAAGCACTTTTAAGCAAAGGTAAGTATTCATACAAGAAATTTAGGGGGAAAA	1
chr5	52389425	52389544	+	ITGA2|region30_bait#53	120	26.6667	87.4299	0.00833333	6	0.989123	false	false	true	aGTATTTCTCAAGCACTTTTAAGCAAAGGTAAGTATTCATACAAGAAATTTAGGGGGAAAAAACATTGTTTAAATAAAAGCTATGTGTTCCTATTCAACAATATTTTTGCTTTAAAAGTA	1
chr5	52389484	52389603	+	ITGA2|region30_bait#54	120	26.6667	87.4299	0	5	0.987691	false	false	true	AAAACATTGTTTAAATAAAAGCTATGTGTTCCTATTCAACAATATTTTTGCTTTAAAAGTAAGTAGAGGGCATAAAAGATGTCATATTCAAATTTCCATTTCATAAATGGTGTACAGACA	1
chr5	52389543	52389662	+	ITGA2|region30_bait#55	120	31.6667	90.6941	0.116667	5	0.995277	false	false	true	TAAGTAGAGGGCATAAAAGATGTCATATTCAAATTTCCATTTCATAAATGGTGTACAGACAAGGTCTATAGAATGTGGTAAAAACTTGACTGCAACACAAGGCTTAtaaaatagtaagat	1
chr5	52389603	52389722	+	ITGA2|region30_bait#56	120	30.8333	90.146	0.2	5	0.993273	false	false	true	AAGGTCTATAGAATGTGGTAAAAACTTGACTGCAACACAAGGCTTAtaaaatagtaagatagtaaaatagCTTATGAAGAAACTACAGAGATTTAAAATTGTGCATGACTCATTTCAGCA	1
chr5	52389662	52389781	+	ITGA2|region30_bait#57	120	30	89.5995	0.0916667	5	0.992987	false	false	true	tagtaaaatagCTTATGAAGAAACTACAGAGATTTAAAATTGTGCATGACTCATTTCAGCAGCAAAATAAGAACTCCTAACTGAACAGAAATTTTTCTACCTAGCAATGTTATTCTTGTA	1
chr5	52389721	52389840	+	ITGA2|region30_bait#58	120	28.3333	88.5114	0	5	0.988121	false	false	true	CAGCAAAATAAGAACTCCTAACTGAACAGAAATTTTTCTACCTAGCAATGTTATTCTTGTAAAATAGTTACCTATTAAAACTGTGAAGAGTAAAACTAAAGCCAATTTATTATAGTCACA	1
chr5	52389780	52389899	+	ITGA2|region30_bait#59	120	21.6667	84.2248	0	5	0.982682	false	false	true	TAAAATAGTTACCTATTAAAACTGTGAAGAGTAAAACTAAAGCCAATTTATTATAGTCACACAAGTGATTATACTAAAAATTATTATAAAGGTTATAATTTTATAATGTATTTACCTGTC	1
chr5	52389839	52389958	+	ITGA2|region30_bait#60	120	22.5	84.7549	0	5	0.986833	false	false	true	CACAAGTGATTATACTAAAAATTATTATAAAGGTTATAATTTTATAATGTATTTACCTGTCCTGATATATAGCTATAACCCAATATATGAAAATCTCAAAAATTAAGACATCATCATACA	1
chr5	52389898	52390017	+	ITGA2|region30_bait#61	120	31.6667	90.6941	0	5	0.991126	false	false	true	TCCTGATATATAGCTATAACCCAATATATGAAAATCTCAAAAATTAAGACATCATCATACAGAAGGCAGGATTCCTTAAACTGAGATCCCTGATCCATCTTTAATATTTCAATTTGCACA	1
chr5	52389958	52390077	+	ITGA2|region30_bait#62	120	35	92.903	0	4	0.990268	false	false	true	AGAAGGCAGGATTCCTTAAACTGAGATCCCTGATCCATCTTTAATATTTCAATTTGCACACATAAAACAATGCCCTTTTGTGTACATTCAGGCATACCCATTTTAATCAATTTGAAAGGT	1
chr5	52390017	52390136	+	ITGA2|region30_bait#63	120	33.3333	91.7953	0	5	0.99084	false	false	true	ACATAAAACAATGCCCTTTTGTGTACATTCAGGCATACCCATTTTAATCAATTTGAAAGGTTAATTTAAACCTCTAGAGGTGAATGAGAAACATGGGGGAAAAGTATGAAATAGGTGAAA	1
chr5	52390076	52390195	+	ITGA2|region30_bait#64	120	30.8333	90.146	0	5	0.989695	false	false	true	GTTAATTTAAACCTCTAGAGGTGAATGAGAAACATGGGGGAAAAGTATGAAATAGGTGAAAATCTTAACTATTTCTTTGAACTCTAAAGACTGAAACTGTAGCCATTATGTAAATAAAGT	1
chr5	52390135	52390254	+	ITGA2|region30_bait#65	120	25.8333	86.8916	0	4	0.990983	false	false	true	AAATCTTAACTATTTCTTTGAACTCTAAAGACTGAAACTGTAGCCATTATGTAAATAAAGTTTCATATGTACCTGTTTATTTTGGCAGATTAAGTCAAAATATGAATGTATATATTGCAT	1
chr5	52390194	52390313	+	ITGA2|region30_bait#66	120	23.3333	85.2866	0	4	0.985545	false	false	true	GTTTCATATGTACCTGTTTATTTTGGCAGATTAAGTCAAAATATGAATGTATATATTGCATAACTATGTTAGAATTGTATATATTTTAAAGAAATTGTCTTGGATATTTTCCTTTATACA	1
chr5	52390253	52390372	+	ITGA2|region30_bait#67	120	22.5	84.7549	0	6	0.985258	false	false	true	ATAACTATGTTAGAATTGTATATATTTTAAAGAAATTGTCTTGGATATTTTCCTTTATACATAATAGATAAGTCTTTTTTCAAATGTGGTGTTTGATGTTTTTGATTAAATGTGTTTTGC	1
chr5	52390313	52390432	+	ITGA2|region30_bait#68	120	26.6667	87.4299	0	6	0.985258	false	false	true	ATAATAGATAAGTCTTTTTTCAAATGTGGTGTTTGATGTTTTTGATTAAATGTGTTTTGCCTCTTTCCACAAAAACTGTAAAAATAAATGCATGTTTGTACAAAAAGTTGCAGAATTCAT	1
chr5	52390372	52390491	+	ITGA2|region30_bait#69	120	26.6667	87.4299	0	5	0.988693	false	false	true	CCTCTTTCCACAAAAACTGTAAAAATAAATGCATGTTTGTACAAAAAGTTGCAGAATTCATTTGATTTATGAGAAACAAAAATTAAATTGTAGTCAACAGTTAGTAGTTTTTCTCATATC	1
chr5	52390431	52390550	+	ITGA2|region30_bait#70	120	25	86.355	0	6	0.986833	false	false	true	ATTTGATTTATGAGAAACAAAAATTAAATTGTAGTCAACAGTTAGTAGTTTTTCTCATATCCAAGTATAACAAACAGAAAAGTTTCATTATTGTAACCCACTTTTTTCATACCACATTAT	1
chr5	52390490	52390609	+	ITGA2|region30_bait#71	120	25.8333	86.8916	0	6	0.986403	false	false	true	TCCAAGTATAACAAACAGAAAAGTTTCATTATTGTAACCCACTTTTTTCATACCACATTATTGAATATTGTTACAATTGTTTTGAAAATAAAGCCATTTTCTTTGGGCTTTTATAAGTTA	1
chr5	52340817	52340936	+	ITGA2|region4_bait#1	120	43.3333	98.5399	0	4	0.993273	false	false	true	TTTCCCTTTGAAAGCTTCAACAAGCATTCCAAATGTTACTGAGATGAAAACCAACATGAGCCTCGGCTTGATCCTCACCAGGAACATGGGAACTGGAGGTTTTCTCGTGAGTGTTTACTT	1
chr5	52389247	52389366	+	ITGA2|region4_bait#1	120	56.6667	107.9	1	4	0.990983	false	false	true	gccaggtgattcttccttgcaggggctgtcctgtaccttgtaggacagcagccctgtcctagaaggtatgtttagcagcattcctggcctctagctacccgatgccagagcatgctcccc	1
chr5	52344190	52344309	+	ITGA2|region5_bait#1	120	50	103.167	0	4	0.990125	false	false	true	AAGACATGTGGTCCTCTGTGGGCACAGCAATGTGGGAATCAGTATTACACAACGGGTGTGTGTTCTGACATCAGTCCTGATTTTCAGCTCTCAGCCAGCTTCTCACCTGCAACTCAGCGT	1
chr5	52344473	52344592	+	ITGA2|region6_bait#1	120	40	96.2655	0	6	0.991556	false	false	true	CCTGCCCTTCCCTCATAGATGTTGTGGTTGTGTGTGATGAATCAAATAGTATTTATCCTTGGGATGCAGTAAAGAATTTTTTGGAAAAATTTGTACAAGGCCTGGATATAGGCCCCACAA	1
chr5	52344481	52344600	+	ITGA2|region6_bait#2	120	38.3333	95.1381	0	6	0.991413	false	false	true	TCCCTCATAGATGTTGTGGTTGTGTGTGATGAATCAAATAGTATTTATCCTTGGGATGCAGTAAAGAATTTTTTGGAAAAATTTGTACAAGGCCTGGATATAGGCCCCACAAAGACACAG	1
chr5	52347241	52347360	+	ITGA2|region7_bait#1	120	39.1667	95.701	0	4	0.991413	false	false	true	GTGGGGTTAATTCAGTATGCCAATAATCCAAGAGTTGTGTTTAACTTGAACACATATAAAACCAAAGAAGAAATGATTGTAGCAACATCCCAGACATCCCAATATGGTGGGGACCTCACA	1
chr5	52347270	52347389	+	ITGA2|region7_bait#2	120	38.3333	95.1381	0	4	0.990268	false	false	true	AAGAGTTGTGTTTAACTTGAACACATATAAAACCAAAGAAGAAATGATTGTAGCAACATCCCAGACATCCCAATATGGTGGGGACCTCACAAACACATTCGGAGCAATTCAATATGCAAG	1
chr5	52351368	52351487	+	ITGA2|region8_bait#1	120	40.8333	96.8316	0	4	0.992558	false	false	true	AAAATATGCTTATTCAGCAGCTTCTGGTGGGCGACGAAGTGCTACGAAAGTAATGGTAGTTGTAACTGACGGTGAATCACATGATGGTTCAATGTTGAAAGCTGTGATTGATCAATGCAA	1
chr5	52351399	52351518	+	ITGA2|region8_bait#2	120	40.8333	96.8316	0	3	0.992414	false	false	true	CGACGAAGTGCTACGAAAGTAATGGTAGTTGTAACTGACGGTGAATCACATGATGGTTCAATGTTGAAAGCTGTGATTGATCAATGCAACCATGACAATATACTGAGGTTTGGCATAGCA	1
chr5	52351814	52351933	+	ITGA2|region9_bait#1	120	32.5	91.2439	0	5	0.989409	false	false	true	GTTCTTGGGTACTTAAACAGAAACGCCCTTGATACTAAAAATTTAATAAAAGAAATAAAAGCAATCGCTAGTATTCCAACAGAAAGATACTTTTTCAATGTGTCTGATGAAGCAGCTCTA	1
chr5	52351860	52351979	+	ITGA2|region9_bait#2	120	35	92.903	0	5	0.992271	false	false	true	TAAAAGAAATAAAAGCAATCGCTAGTATTCCAACAGAAAGATACTTTTTCAATGTGTCTGATGAAGCAGCTCTACTAGAAAAGGCTGGGACATTAGGAGAACAAATTTTCAGCATTGAAG	1
chr17	42449549	42449668	-	ITGA2B|region1_bait#1	120	55.8333	107.303	0	7	0.990411	false	false	true	ACAAGTTGCCTCCAAGCTTTGGGTTGGAGCTGTTCCATTGGGTCCTCTTGGTGTCGTTTCCCTCCCAACAGAGCTGGGCTACCCCCCCTCCTGCTGCCTAATAAAGAGACTGAGCCCTGA	1
chr17	42449590	42449709	-	ITGA2B|region1_bait#2	120	60	110.305	0	4	0.989695	false	false	true	GCAGGAGGGTTGGGCGTGCTACCTGCACCGCCCCTTCTCCAACAAGTTGCCTCCAAGCTTTGGGTTGGAGCTGTTCCATTGGGTCCTCTTGGTGTCGTTTCCCTCCCAACAGAGCTGGGC	1
chr17	42449631	42449750	-	ITGA2B|region1_bait#3	120	55.8333	107.303	0	5	0.992558	false	false	true	TGATGAAGAGGGGGAGTGATGGTGCAGCCTACACTATTCTAGCAGGAGGGTTGGGCGTGCTACCTGCACCGCCCCTTCTCCAACAAGTTGCCTCCAAGCTTTGGGTTGGAGCTGTTCCAT	1
chr17	42449672	42449791	-	ITGA2B|region1_bait#4	120	59.1667	109.702	0	5	0.992987	false	false	true	GTCGGCTTCTTCAAGCGGAACCGGCCACCCCTGGAAGAAGATGATGAAGAGGGGGAGTGATGGTGCAGCCTACACTATTCTAGCAGGAGGGTTGGGCGTGCTACCTGCACCGCCCCTTCT	1
chr17	42455052	42455171	-	ITGA2B|region10_bait#1	120	55	106.707	0	4	0.988693	false	false	true	TGCCTTCCTGAAGGGCTTTGAGAGACTCATCTGTAATCAGAAGAAGGAGAATGAGACCAGGGTGGTGCTGTGTGAGCTGGGCAACCCCATGAAGAAGAACGCCCAGGTGAGGCTGCTGGG	1
chr17	42455730	42455849	-	ITGA2B|region11_bait#1	120	64.1667	113.349	0	5	0.99084	false	false	true	GATAATGTCCTGGAGCTGCAGATGGACGCAGCCAACGAGGGCGAGGGGGCCTATGAAGCAGAGCTGGCCGTGCACCTGCCCCAGGGCGCCCACTACATGCGGGCCCTAAGCAATGTCGAG	1
chr17	42455787	42455906	-	ITGA2B|region11_bait#2	120	62.5	112.127	0	5	0.992271	false	false	true	TCCCTGGCTTCACTCCTCTTTCCCCACAGGACGGGCTCCCCGCTCCTAGTTGGGGCAGATAATGTCCTGGAGCTGCAGATGGACGCAGCCAACGAGGGCGAGGGGGCCTATGAAGCAGAG	1
chr17	42455845	42455964	-	ITGA2B|region11_bait#3	120	60.8333	110.911	0	4	0.987405	false	false	true	CATACCTGCTCCACACCTTAGTCCCCTCTTTTCCCACATCCTGGGCCCAGACCCAGGCTCCCTGGCTTCACTCCTCTTTCCCCACAGGACGGGCTCCCCGCTCCTAGTTGGGGCAGATAA	1
chr17	42455902	42456021	-	ITGA2B|region11_bait#4	120	61.6667	111.518	0	4	0.989409	false	false	true	ACTGCCAGCGTGTGAGGAGGCCTCCCATTCTGCCCGACCCTGGCCCTTTCTGCCTATCATACCTGCTCCACACCTTAGTCCCCTCTTTTCCCACATCCTGGGCCCAGACCCAGGCTCCCT	1
chr17	42455959	42456078	-	ITGA2B|region11_bait#5	120	59.1667	109.702	0	4	0.992844	false	false	true	ACACGAATCGTCCTGGACTGTGGGGAAGATGACGTATGTGTGCCCCAGCTTCAGCTCACTGCCAGCGTGTGAGGAGGCCTCCCATTCTGCCCGACCCTGGCCCTTTCTGCCTATCATACC	1
chr17	42457057	42457176	-	ITGA2B|region13_bait#1	120	62.5	112.127	0	4	0.991985	false	false	true	GCAGACTTCCGGGACAAGCTGAGCCCCATTGTGCTCAGCCTCAATGTGTCCCTACCGCCCACGGAGGCTGGAATGGCCCCTGCTGTCGTGCTGCATGGAGACACCCATGTGCAGGAGCAG	1
chr17	42457063	42457182	-	ITGA2B|region13_bait#2	120	61.6667	111.518	0	4	0.991985	false	false	true	GATGAGGCAGACTTCCGGGACAAGCTGAGCCCCATTGTGCTCAGCCTCAATGTGTCCCTACCGCCCACGGAGGCTGGAATGGCCCCTGCTGTCGTGCTGCATGGAGACACCCATGTGCAG	1
chr17	42457370	42457489	-	ITGA2B|region14_bait#1	120	66.6667	115.195	0	4	0.986976	false	false	true	AAGCCCCGCCAGGGCCGGCGGGTGCTGCTGCTGGGCTCTCAACAGGCAGGCACCACCCTGAACCTGGATCTGGGCGGAAAGCACAGCCCCATCTGCCACACCACCATGGCCTTCCTTCGA	1
chr17	42457430	42457549	-	ITGA2B|region14_bait#2	120	68.3333	116.434	0	4	0.988836	false	false	true	GTCCTGACTCTTCTGCTTGCCCTGCCAGCCCTAAATGCCGAGCTGCAGCTGGACCGGCAGAAGCCCCGCCAGGGCCGGCGGGTGCTGCTGCTGGGCTCTCAACAGGCAGGCACCACCCTG	1
chr17	42457490	42457609	-	ITGA2B|region14_bait#3	120	67.5	115.814	0	5	0.987691	false	false	true	GTGGCATGAAGGGGGCAGGAGGGAGGTGGGCTTGGACTCCCCCGGAGGCTGGCCAGGGAGGTCCTGACTCTTCTGCTTGCCCTGCCAGCCCTAAATGCCGAGCTGCAGCTGGACCGGCAG	1
chr17	42457550	42457669	-	ITGA2B|region14_bait#4	120	60	110.305	0	5	0.990554	false	false	true	CTTCAACATCCAGATGTGTGTTGGAGCCACTGGGCACAACATTCCTCAGAAGCTATGTGAGTGGCATGAAGGGGGCAGGAGGGAGGTGGGCTTGGACTCCCCCGGAGGCTGGCCAGGGAG	1
chr17	42457754	42457873	-	ITGA2B|region16_bait#1	120	55	106.707	0	3	0.989409	false	false	true	ACCCTATCCCATCAGAGCTCAGCCAGTGGTGAAGGCCTCTGTCCAGCTACTGGTGCAAGATTCACTGAATCCTGCTGTGAAGAGCTGTGTCCTACCTCAGACCAAGACACCCGTGAGCTG	1
chr17	42457801	42457920	-	ITGA2B|region16_bait#2	120	57.5	108.499	0	4	0.987262	false	false	true	AGAGGAGGCCAGGCCAGGAGGAGCCACAATGGCAAGCCTACCCCATCACCCTATCCCATCAGAGCTCAGCCAGTGGTGAAGGCCTCTGTCCAGCTACTGGTGCAAGATTCACTGAATCCT	1
chr17	42457847	42457966	-	ITGA2B|region16_bait#3	120	62.5	112.127	0	4	0.987405	false	false	true	TGAGCACTGGCTCCAGGGGCGGGATGGGGAAGGTCCTGTGCCATCAAGAGGAGGCCAGGCCAGGAGGAGCCACAATGGCAAGCCTACCCCATCACCCTATCCCATCAGAGCTCAGCCAGT	1
chr17	42457894	42458013	-	ITGA2B|region16_bait#4	120	65	113.963	0	4	0.987978	false	false	true	ACCTGATCGTGGGAGCTTACGGGGCCAACCAGGTGGCTGTGTACAGGTGAGCACTGGCTCCAGGGGCGGGATGGGGAAGGTCCTGTGCCATCAAGAGGAGGCCAGGCCAGGAGGAGCCAC	1
chr17	42458247	42458366	-	ITGA2B|region18_bait#1	120	61.6667	111.518	0	4	0.992271	false	false	true	GTCAGAGTGAGGGGCTGAGGTCACGTCCCTCCCAGGTCCTGGACAGCCCCTTCCCCACAGGCTCTGCCTTTGGCTTCTCCCTTCGAGGTGCCGTAGACATCGATGACAACGGATACCCAG	1
chr17	42458279	42458398	-	ITGA2B|region18_bait#2	120	65.8333	114.578	0	4	0.989695	false	false	true	CAGTGGCCGGGGCCAAGTGCTGGTGTTCCTGGGTCAGAGTGAGGGGCTGAGGTCACGTCCCTCCCAGGTCCTGGACAGCCCCTTCCCCACAGGCTCTGCCTTTGGCTTCTCCCTTCGAGG	1
chr17	42458310	42458429	-	ITGA2B|region18_bait#3	120	67.5	115.814	0	5	0.987691	false	false	true	ACATTGCAGTGGCTGCCCCCTACGGGGGTCCCAGTGGCCGGGGCCAAGTGCTGGTGTTCCTGGGTCAGAGTGAGGGGCTGAGGTCACGTCCCTCCCAGGTCCTGGACAGCCCCTTCCCCA	1
chr17	42460861	42460980	-	ITGA2B|region19_bait#1	120	69.1667	117.056	0	5	0.990697	false	false	true	AGCCGCGAGGCCCCCACGCGCTGGGTGCCCCCAGCCTCCTGCTGACTGGCACACAGCTCTATGGGCGATTCGGCTCTGCCATCGCACCCCTGGGCGACCTCGACCGGGATGGCTACAATG	1
chr17	42460907	42461026	-	ITGA2B|region19_bait#2	120	65.8333	114.578	0	5	0.991842	false	false	true	GCAGACCGAAAACTGGCCGAAGTGGGGCGTGTGTATTTGTTCCTGCAGCCGCGAGGCCCCCACGCGCTGGGTGCCCCCAGCCTCCTGCTGACTGGCACACAGCTCTATGGGCGATTCGGC	1
chr17	42460953	42461072	-	ITGA2B|region19_bait#3	120	64.1667	113.349	0	5	0.992844	false	false	true	GAGGCATGATCTGCTGGTGGGCGCTCCACTGTATATGGAGAGCCGGGCAGACCGAAAACTGGCCGAAGTGGGGCGTGTGTATTTGTTCCTGCAGCCGCGAGGCCCCCACGCGCTGGGTGC	1
chr17	42451720	42451839	-	ITGA2B|region2_bait#1	120	64.1667	113.349	0	3	0.97982	false	false	true	GGTGTGGACACAGCTGCTCCGGGCCTTGGAGGAGAGGGCCATTCCAATCTGGTGGGTGCTGGTGGGTGTGCTGGGTGGCCTGCTGCTGCTCACCATCCTGGTCCTGGCCATGTGGAAGGT	1
chr17	42461262	42461381	-	ITGA2B|region20_bait#1	120	53.3333	105.521	0	4	0.995277	false	false	true	TGAGGGCCCATTTCTTAAAGAGGATGCTTGTCCAGCGGCGTGAATGATGGTGCTCCTCATCTTGCAGATGGCGTCGTATTTTGGGCATTCAGTGGCTGTCACTGACGTCAACGGGGATGG	1
chr17	42461304	42461423	-	ITGA2B|region20_bait#2	120	52.5	104.93	0	5	0.993703	false	false	true	GGGTGGAGGGGGAACTGAGACTTCAGAATATTTCATGGGAGGTGAGGGCCCATTTCTTAAAGAGGATGCTTGTCCAGCGGCGTGAATGATGGTGCTCCTCATCTTGCAGATGGCGTCGTA	1
chr17	42461345	42461464	-	ITGA2B|region20_bait#3	120	60	110.305	0	5	0.991556	false	false	true	CGCGGAGAGCAGGTGGGGGCCAGGTCCCAGTGGGCGTGGCTGGGTGGAGGGGGAACTGAGACTTCAGAATATTTCATGGGAGGTGAGGGCCCATTTCTTAAAGAGGATGCTTGTCCAGCG	1
chr17	42461387	42461506	-	ITGA2B|region20_bait#4	120	58.3333	109.099	0	5	0.992128	false	false	true	GTGGAAATTTTGGATTCCTACTACCAGAGGCTGCATCGGCTGCGCGGAGAGCAGGTGGGGGCCAGGTCCCAGTGGGCGTGGCTGGGTGGAGGGGGAACTGAGACTTCAGAATATTTCATG	1
chr17	42461679	42461798	-	ITGA2B|region22_bait#1	120	62.5	112.127	0	5	0.991985	false	false	true	GGGTGCAGAACGGGGAGCGGGAAGTGGGTAGGTTCTAAGGCTCTCATTCCCTGAGCCTGGCTCTCCCTATCGCCAGAATATGTCGTCGGTGCCCCCACTTGGAGCTGGACCCTGGGAGCG	1
chr17	42461731	42461850	-	ITGA2B|region22_bait#2	120	54.1667	106.113	0	5	0.987548	false	false	true	TCCTGAAATCTCCCCTATGTAGGGAAATCTTCCTGCACACACATTTTTCCCTGGGTGCAGAACGGGGAGCGGGAAGTGGGTAGGTTCTAAGGCTCTCATTCCCTGAGCCTGGCTCTCCCT	1
chr17	42461782	42461901	-	ITGA2B|region22_bait#3	120	57.5	108.499	0	5	0.988836	false	false	true	GAAATCCACTTAGGGCGGGAGTTGGGTAGCCCAGCCCGGGGAGGAGCGCCTTCCTGAAATCTCCCCTATGTAGGGAAATCTTCCTGCACACACATTTTTCCCTGGGTGCAGAACGGGGAG	1
chr17	42461834	42461953	-	ITGA2B|region22_bait#4	120	61.6667	111.518	0	4	0.993559	false	false	true	GGTACTCGGTGGCCGTGGGCGAGTTCGACGGGGATCTCAACACTACAGGCAAGAAATCCACTTAGGGCGGGAGTTGGGTAGCCCAGCCCGGGGAGGAGCGCCTTCCTGAAATCTCCCCTA	1
chr17	42462316	42462435	-	ITGA2B|region24_bait#1	120	57.5	108.499	0	4	0.991556	false	false	true	CCCAGGCTCCAGTTGCGGATATTTTCTCGAGTTACCGCCCAGGCATCCTTTTGTGGCACGTGTCCTCCCAGAGCCTCTCCTTTGACTCCAGCAACCCAGAGTACTTCGACGGCTACTGGG	1
chr17	42462370	42462489	-	ITGA2B|region24_bait#2	120	60.8333	110.911	0	4	0.99127	false	false	true	AGGAGACCGCTTTGGGCTTCACACCCGCTGTCCCTCCCGCCCTAGGTCTCCTGGCCCAGGCTCCAGTTGCGGATATTTTCTCGAGTTACCGCCCAGGCATCCTTTTGTGGCACGTGTCCT	1
chr17	42462423	42462542	-	ITGA2B|region24_bait#3	120	62.5	112.127	0	3	0.989838	false	false	true	TTATTTCTTAGGTACGTGCCCATCCGTACACCTCCCTCCCTTCTCGCGGCCCAAGGAGACCGCTTTGGGCTTCACACCCGCTGTCCCTCCCGCCCTAGGTCTCCTGGCCCAGGCTCCAGT	1
chr17	42462477	42462596	-	ITGA2B|region24_bait#4	120	60.8333	110.911	0	4	0.991699	false	false	true	CTCAGGACTTCCCTTCCAGGCCGGAGAGCTGGTGCTTGGGGCTCCTGGCGGCTATTATTTCTTAGGTACGTGCCCATCCGTACACCTCCCTCCCTTCTCGCGGCCCAAGGAGACCGCTTT	1
chr17	42462530	42462649	-	ITGA2B|region24_bait#5	120	62.5	112.127	0	5	0.991413	false	false	true	GTAGGGAGCAAAAGCGCAGTGGGGGCGGCTCCCAAACAGGGCCCCCTCTCACCCTCAGGACTTCCCTTCCAGGCCGGAGAGCTGGTGCTTGGGGCTCCTGGCGGCTATTATTTCTTAGGT	1
chr17	42462584	42462703	-	ITGA2B|region24_bait#6	120	64.1667	113.349	0	5	0.992271	false	false	true	GCTGGGACAAGCGTTACTGTGAAGCGGGCTTCAGCTCCGTGGTCACTCAGGCGAGTAGGGAGCAAAAGCGCAGTGGGGGCGGCTCCCAAACAGGGCCCCCTCTCACCCTCAGGACTTCCC	1
chr17	42462919	42463038	-	ITGA2B|region27_bait#1	120	59.1667	109.702	0	5	0.994275	false	false	true	AGGCTGAGAAGACGCCCGTAGGTAGCTGCTTTTTGGCTCAGCCAGAGAGCGGCCGCCGCGCCGAGTACTCCCCCTGTCGCGGGAACACCCTGAGCCGCATTTACGTGGAAAATGATTTTA	1
chr17	42462965	42463084	-	ITGA2B|region27_bait#2	120	65	113.963	0	5	0.991842	false	false	true	GCCTGCGCCCCCTGGCAGCACTGGAACGTCCTAGAAAAGACTGAGGAGGCTGAGAAGACGCCCGTAGGTAGCTGCTTTTTGGCTCAGCCAGAGAGCGGCCGCCGCGCCGAGTACTCCCCC	1
chr17	42463192	42463311	-	ITGA2B|region28_bait#1	120	57.5	108.499	0	5	0.995134	false	false	true	CACCCCTTCTTGTGCCTTCCAGGTGATGAGACCCGAAATGTAGGCTCCCAAACTTTACAAACCTTCAAGGCCCGCCAAGGACTGGGGGCGTCGGTCGTCAGCTGGAGCGACGTCATTGTG	1
chr17	42463239	42463358	-	ITGA2B|region28_bait#2	120	58.3333	109.099	0	4	0.995134	false	false	true	AGCAAGGTTGGGGTCAGAGGGACGTGGACTGCCGGGCTTCAGCGCCCCACCCCTTCTTGTGCCTTCCAGGTGATGAGACCCGAAATGTAGGCTCCCAAACTTTACAAACCTTCAAGGCCC	1
chr17	42463286	42463405	-	ITGA2B|region28_bait#3	120	64.1667	113.349	0	4	0.992271	false	false	true	CAGTGCCCCTCGCTGCTCTTTGACCTCCGTGAGTCCCAGGCAAGGAGAGCAAGGTTGGGGTCAGAGGGACGTGGACTGCCGGGCTTCAGCGCCCCACCCCTTCTTGTGCCTTCCAGGTGA	1
chr17	42463333	42463452	-	ITGA2B|region28_bait#4	120	68.3333	116.434	0	4	0.988836	false	false	true	AGGAGACGGGCGGCGTGTTCCTGTGCCCCTGGAGGGCCGAGGGCGGCCAGTGCCCCTCGCTGCTCTTTGACCTCCGTGAGTCCCAGGCAAGGAGAGCAAGGTTGGGGTCAGAGGGACGTG	1
chr17	42463380	42463499	-	ITGA2B|region28_bait#5	120	74.1667	120.822	0	4	0.985974	false	false	true	AGTGGCCATCGTGGTGGGCGCCCCGCGGACCCTGGGCCCCAGCCAGGAGGAGACGGGCGGCGTGTTCCTGTGCCCCTGGAGGGCCGAGGGCGGCCAGTGCCCCTCGCTGCTCTTTGACCT	1
chr17	42452018	42452137	-	ITGA2B|region3_bait#1	120	64.1667	113.349	0	5	0.992558	false	false	true	CCTGTCCAGAGGCCTCTGGATCAGTTTGTGCTGCAGTCGCACGCATGGTTCAACGTGTCCTCCCTCCCCTATGCGGTGCCCCCGCTCAGCCTGCCCCGAGGGGAAGCTCAGGTGAGTGTG	1
chr17	42466654	42466773	-	ITGA2B|region30_bait#1	120	58.3333	109.099	0	4	0.99084	false	false	true	TTGTGCTGCCCCTCCAGCCTGGGCCTTGAACCTGGACCCAGTGCAGCTCACCTTCTATGCAGGCCCCAATGGCAGCCAGTTTGGATTTTCACTGGACTTCCACAAGGACAGCCATGGGAG	1
chr17	42466703	42466822	-	ITGA2B|region30_bait#2	120	62.5	112.127	0	4	0.986833	false	false	true	CACTGCAAGCCCTCTGGCTTCTGGAGTGGGTGCTGCTGCTCTTGGGACCTTGTGCTGCCCCTCCAGCCTGGGCCTTGAACCTGGACCCAGTGCAGCTCACCTTCTATGCAGGCCCCAATG	1
chr17	42466752	42466871	-	ITGA2B|region30_bait#3	120	60.8333	110.911	0	4	0.98669	false	false	true	TCCTGCCTGGGAGGTTGTGGAAGAAGGAAGATGGCCAGAGCTTTGTGTCCACTGCAAGCCCTCTGGCTTCTGGAGTGGGTGCTGCTGCTCTTGGGACCTTGTGCTGCCCCTCCAGCCTGG	1
chr17	42466801	42466920	-	ITGA2B|region30_bait#4	120	55.8333	107.303	0	3	0.985545	false	false	true	AAGACTTCCTGTGGAGGAATCTGAAGGGAAGGAGGAGGAGCTGGCCCATTCCTGCCTGGGAGGTTGTGGAAGAAGGAAGATGGCCAGAGCTTTGTGTCCACTGCAAGCCCTCTGGCTTCT	1
chr17	42466850	42466969	-	ITGA2B|region30_bait#5	120	53.3333	105.521	0	4	0.989552	false	false	true	GCTCTGCCCGTTGCTCAGCAAGTTACTTGGGGTTCCAGTTTGATAAGAAAAGACTTCCTGTGGAGGAATCTGAAGGGAAGGAGGAGGAGCTGGCCCATTCCTGCCTGGGAGGTTGTGGAA	1
chr17	42452363	42452482	-	ITGA2B|region4_bait#1	120	68.3333	116.434	0	3	0.990554	false	false	true	CAGAGCTGCGACTCGGCGCCCTGTACTGTGGTGCAGTGTGACCTGCAGGAGATGGCGCGCGGGCAGCGGGCCATGGTCACGGTGCTGGCCTTCCTGTGGCTGCCCAGCCTCTACCAGGTG	1
chr17	42452959	42453078	-	ITGA2B|region5_bait#1	120	65	113.963	0	5	0.989123	false	false	true	TGGGGGCTGCCCATCCCCAGCCCCTCCCCCATTCACCCGGCCCATCACAAGCGGGATCGCAGACAGATCTTCCTGCCAGAGCCCGAGCAGCCCTCGAGGCTTCAGGATCCAGTTCTCGTA	1
chr17	42452965	42453084	-	ITGA2B|region5_bait#2	120	65.8333	114.578	0	5	0.989123	false	false	true	GTGGACTGGGGGCTGCCCATCCCCAGCCCCTCCCCCATTCACCCGGCCCATCACAAGCGGGATCGCAGACAGATCTTCCTGCCAGAGCCCGAGCAGCCCTCGAGGCTTCAGGATCCAGTT	1
chr17	42453201	42453320	-	ITGA2B|region6_bait#1	120	60.8333	110.911	0	6	0.988264	false	false	true	CTTCACCTCAGCATCCACCTTCCGGGACAGTCCCAGCCCTCCGACCTGCTCTACATCCTGGATATACAGCCCCAGGGGGGCCTTCAGTGCTTCCCACAGCCTCCTGTCAACCCTCTCAAG	1
chr17	42453259	42453378	-	ITGA2B|region6_bait#2	120	60.8333	110.911	0	4	0.987691	false	false	true	CACCCTGCCACCACCACCCCTTCAGCTCCACAACAATGGCCCTGGGACTGTGAATGGTCTTCACCTCAGCATCCACCTTCCGGGACAGTCCCAGCCCTCCGACCTGCTCTACATCCTGGA	1
chr17	42453317	42453436	-	ITGA2B|region6_bait#3	120	64.1667	113.349	0	4	0.987691	false	false	true	CGTCCCTGGCTGGGGTGAGCGGGTCCTCAGAACTCCGGGTGAGGCGCTAAGCTCCCCACACCCTGCCACCACCACCCCTTCAGCTCCACAACAATGGCCCTGGGACTGTGAATGGTCTTC	1
chr17	42453375	42453494	-	ITGA2B|region6_bait#4	120	64.1667	113.349	0	4	0.990125	false	false	true	AGCTTGGACAGCTGGGGACCCAAAGTGGAGCACACCTATGAGGTATTGGGGAGCCTCGCGTCCCTGGCTGGGGTGAGCGGGTCCTCAGAACTCCGGGTGAGGCGCTAAGCTCCCCACACC	1
chr17	42453433	42453552	-	ITGA2B|region6_bait#5	120	59.1667	109.702	0	4	0.988407	false	false	true	GAACTCCTTTCCAGCCTCCCTGGTGGTGGCAGCAGAAGAAGGTGAGAGGGAGCAGAACAGCTTGGACAGCTGGGGACCCAAAGTGGAGCACACCTATGAGGTATTGGGGAGCCTCGCGTC	1
chr17	42453656	42453775	-	ITGA2B|region8_bait#1	120	62.5	112.127	0	4	0.98855	false	false	true	CTCATCCCCTCCCCTCTAGCAAGAACAGCCAGAATCCAAACAGCAAGATTGTGCTGCTGGACGTGCCGGTCCGGGCAGAGGCCCAAGTGGAGCTGCGAGGGTGAGAGGCCAGGGGTGGAG	1
chr17	42454357	42454476	-	ITGA2B|region9_bait#1	120	59.1667	109.702	0	4	0.992271	false	false	true	TGGCCCTCCTCATCTCCCAGATAGGAATCGCGATGTTGGTGAGCGTGGGGAATCTGGAAGAGGCTGGGGAGTCTGTGTCCTTCCAGCTGCAGATACGGAGGTACTGACCTGGCGAGCGTG	1
chr17	45331197	45331316	+	ITGB3|region1_bait#1	120	80	125.289	0.333333	5	0.985258	false	false	true	GGCGGGCGGAGCGCCGCGGGAGGCGGACGAGATGCGAGCGCGGCCGCGGCCCCGGCCGCTCTgggcgactgtgctggcgctgggggcgctggcgggcgttggCGTAGGAGGTGAGTGAGG	1
chr17	45363707	45363826	+	ITGB3|region1_bait#1	120	55.8333	107.303	0.491667	4	0.996279	false	false	true	agtgaagaagcagagtgtgtcacggaaccgagatgccccagagggtggctttgatgccaTCATGCAGGCTACAGTCTGTGATGTGAGTTTGGAGGACTTGGAGTGCCAGGTGTGGCTGGC	1
chr17	45369505	45369624	+	ITGB3|region10_bait#1	120	55	106.707	0	4	0.99127	false	false	true	GTGAGCTTCAGCATTGAGGCCAAGGTGCGAGGCTGTCCCCAGGAGAAGGAGAAGTCCTTTACCATAAAGCCCGTGGGCTTCAAGGACAGCCTGATCGTCCAGGTCACCTTTGATTGTGAC	1
chr17	45369557	45369676	+	ITGB3|region10_bait#2	120	53.3333	105.521	0	3	0.994848	false	false	true	AGTCCTTTACCATAAAGCCCGTGGGCTTCAAGGACAGCCTGATCGTCCAGGTCACCTTTGATTGTGACTGTGCCTGCCAGGCCCAAGCTGAACCTAATAGCCATCGCTGCAACAATGGCA	1
chr17	45369608	45369727	+	ITGB3|region10_bait#3	120	55.8333	107.303	0	4	0.989123	false	false	true	TCACCTTTGATTGTGACTGTGCCTGCCAGGCCCAAGCTGAACCTAATAGCCATCGCTGCAACAATGGCAATGGGACCTTTGAGTGTGGGGTATGCCGTTGTGGGCCTGGCTGGCTGGGAT	1
chr17	45369660	45369779	+	ITGB3|region10_bait#4	120	59.1667	109.702	0	4	0.989123	false	false	true	TCGCTGCAACAATGGCAATGGGACCTTTGAGTGTGGGGTATGCCGTTGTGGGCCTGGCTGGCTGGGATCCCAGTGTGAGTGCTCAGAGGAGGACTATCGCCCTTCCCAGCAGGACGAATG	1
chr17	45369712	45369831	+	ITGB3|region10_bait#5	120	67.5	115.814	0	5	0.988121	false	false	true	CCTGGCTGGCTGGGATCCCAGTGTGAGTGCTCAGAGGAGGACTATCGCCCTTCCCAGCAGGACGAATGCAGCCCCCGGGAGGGTCAGCCCGTCTGCAGCCAGCGGGGCGAGTGCCTCTGT	1
chr17	45369763	45369882	+	ITGB3|region10_bait#6	120	63.3333	112.737	0	5	0.990125	false	false	true	TCCCAGCAGGACGAATGCAGCCCCCGGGAGGGTCAGCCCGTCTGCAGCCAGCGGGGCGAGTGCCTCTGTGGTCAATGTGTCTGCCACAGCAGTGACTTTGGCAAGATCACGGGCAAGTAC	1
chr17	45369815	45369934	+	ITGB3|region10_bait#7	120	57.5	108.499	0	5	0.99127	false	false	true	GGGGCGAGTGCCTCTGTGGTCAATGTGTCTGCCACAGCAGTGACTTTGGCAAGATCACGGGCAAGTACTGCGAGTGTGACGACTTCTCCTGTGTCCGCTACAAGGGGGAGATGTGCTCAG	1
chr17	45376674	45376793	+	ITGB3|region11_bait#1	120	62.5	112.127	0	4	0.98855	false	false	true	GCCATGGCCAGTGCAGCTGTGGGGACTGCCTGTGTGACTCCGACTGGACCGGCTACTACTGCAACTGTACCACGCGTACTGACACCTGCATGTCCAGCAATGGGCTGCTGTGCAGCGGCC	1
chr17	45376726	45376845	+	ITGB3|region11_bait#2	120	59.1667	109.702	0	3	0.989409	false	false	true	CTACTACTGCAACTGTACCACGCGTACTGACACCTGCATGTCCAGCAATGGGCTGCTGTGCAGCGGCCGCGGCAAGTGTGAATGTGGCAGCTGTGTCTGTATCCAGCCGGGCTCCTATGG	1
chr17	45376777	45376896	+	ITGB3|region11_bait#3	120	60.8333	110.911	0	4	0.990268	false	false	true	GCTGCTGTGCAGCGGCCGCGGCAAGTGTGAATGTGGCAGCTGTGTCTGTATCCAGCCGGGCTCCTATGGGGACACCTGTGAGAAGTGCCCCACCTGCCCAGATGCCTGCACCTTTAAGAA	1
chr17	45377834	45377953	+	ITGB3|region12_bait#1	120	46.6667	100.841	0	4	0.994132	false	false	true	TCTCCTTCAGAGAATGTGTGGAGTGTAAGAAGTTTGACCGGGGAGCCCTACATGACGAAAATACCTGCAACCGTTACTGCCGTGACGAGATTGAGTCAGTGAAAGAGCTTAGTAAGTTCA	1
chr17	45380087	45380206	+	ITGB3|region13_bait#1	120	44.1667	99.1126	0	3	0.992987	false	false	true	AGGACACTGGCAAGGATGCAGTGAATTGTACCTATAAGAATGAGGATGACTGTGTCGTCAGATTCCAGTACTATGAAGATTCTAGTGGAAAGTCCATCCTGTATGTGGTAGAAGAGCCAG	1
chr17	45384837	45384956	+	ITGB3|region14_bait#1	120	58.3333	109.099	0	5	0.988693	false	false	true	AGTGTCCCAAGGGCCCTGACATCCTGGTGGTCCTGCTCTCAGTGATGGGGGCCATTCTGCTCATTGGCCTTGCCGCCCTGCTCATCTGGAAACTCCTCATCACCATCCACGACCGAAAAG	1
chr17	45384884	45385003	+	ITGB3|region14_bait#2	120	52.5	104.93	0	4	0.992414	false	false	true	GGGGCCATTCTGCTCATTGGCCTTGCCGCCCTGCTCATCTGGAAACTCCTCATCACCATCCACGACCGAAAAGAATTCGCTAAATTTGAGGAAGAACGCGCCAGAGCAAAATGGGACACA	1
chr17	45387505	45387624	+	ITGB3|region15_bait#01	120	49.1667	102.583	0	4	0.994704	false	false	true	GCCAACAACCCACTGTATAAAGAGGCCACGTCTACCTTCACCAATATCACGTACCGGGGCACTTAATGATAAGCAGTCATCCTCAGATCATTATCAGCCTGTGCCACGATTGCAGGAGTC	1
chr17	45387565	45387684	+	ITGB3|region15_bait#02	120	49.1667	102.583	0	4	0.991985	false	false	true	ACTTAATGATAAGCAGTCATCCTCAGATCATTATCAGCCTGTGCCACGATTGCAGGAGTCCCTGCCATCATGTTTACAGAGGACAGTATTTGTGGGGAGGGATTTGGGGCTCAGAGTGGG	1
chr17	45387625	45387744	+	ITGB3|region15_bait#03	120	52.5	104.93	0.391667	5	0.987978	false	false	true	CCTGCCATCATGTTTACAGAGGACAGTATTTGTGGGGAGGGATTTGGGGCTCAGAGTGGGGTAGGTTGGGAGAatgtcagtatgtggaagtgtgggtctgtgtgtgtgtatgtgggggtc	1
chr17	45387744	45387863	+	ITGB3|region15_bait#05	120	45.8333	100.263	0.325	4	0.986976	false	false	true	ctgtgtgtttatgtgtgtgtgttgtgtgtgggagtgtgtAATTTAAAATTGTGATGTGTCCTGATAAGCTGAGCTCCTTAGCCTTTGTCCCAGAATGCCTCCTGCAGGGATTCTTCCTGC	1
chr17	45387804	45387923	+	ITGB3|region15_bait#06	120	50.8333	103.753	0	3	0.989552	false	false	true	CTGATAAGCTGAGCTCCTTAGCCTTTGTCCCAGAATGCCTCCTGCAGGGATTCTTCCTGCTTAGCTTGAGGGTGACTATGGAGCTGAGCAGGTGTTCTTCATTACCTCAGTGAGAAGCCA	1
chr17	45387864	45387983	+	ITGB3|region15_bait#07	120	52.5	104.93	0	3	0.989981	false	false	true	TTAGCTTGAGGGTGACTATGGAGCTGAGCAGGTGTTCTTCATTACCTCAGTGAGAAGCCAGCTTTCCTCATCAGGCCATTGTCCCTGAAGAGAAGGGCAGGGCTGAGGCCTCTCATTCCA	1
chr17	45387924	45388043	+	ITGB3|region15_bait#08	120	53.3333	105.521	0	3	0.990697	false	false	true	GCTTTCCTCATCAGGCCATTGTCCCTGAAGAGAAGGGCAGGGCTGAGGCCTCTCATTCCAGAGGAAGGGACACCAAGCCTTGGCTCTACCCTGAGTTCATAAATTTATGGTTCTCAGGCC	1
chr17	45387984	45388103	+	ITGB3|region15_bait#09	120	54.1667	106.113	0	3	0.993559	false	false	true	GAGGAAGGGACACCAAGCCTTGGCTCTACCCTGAGTTCATAAATTTATGGTTCTCAGGCCTGACTCTCAGCAGCTATGGTAGGAACTGCTGGGCTTGGCAGCCCGGGTCATCTGTACCTC	1
chr17	45388043	45388162	+	ITGB3|region15_bait#10	120	58.3333	109.099	0	4	0.992701	false	false	true	CTGACTCTCAGCAGCTATGGTAGGAACTGCTGGGCTTGGCAGCCCGGGTCATCTGTACCTCTGCCTCCTTTCCCCTCCCTCAGGCCGAAGGAGGAGTCAGGGAGAGCTGAACTATTAGAG	1
chr17	45388103	45388222	+	ITGB3|region15_bait#11	120	57.5	108.499	0	4	0.989409	false	false	true	CTGCCTCCTTTCCCCTCCCTCAGGCCGAAGGAGGAGTCAGGGAGAGCTGAACTATTAGAGCTGCCTGTGCCTTTTGCCATCCCCTCAACCCAGCTATGGTTCTCTCGCAAGGGAAGTCCT	1
chr17	45388163	45388282	+	ITGB3|region15_bait#12	120	54.1667	106.113	0	4	0.994418	false	false	true	CTGCCTGTGCCTTTTGCCATCCCCTCAACCCAGCTATGGTTCTCTCGCAAGGGAAGTCCTTGCAAGCTAATTCTTTGACCTGTTGGGAGTGAGGATGTCTGGGCCACTCAGGGGTCATTC	1
chr17	45388223	45388342	+	ITGB3|region15_bait#13	120	50.8333	103.753	0	5	0.994275	false	false	true	TGCAAGCTAATTCTTTGACCTGTTGGGAGTGAGGATGTCTGGGCCACTCAGGGGTCATTCATGGCCTGGGGGATGTACCAGCATCTCCCAGTTCATAATCACAACCCTTCAGATTTGCCT	1
chr17	45388283	45388402	+	ITGB3|region15_bait#14	120	49.1667	102.583	0	5	0.993703	false	false	true	ATGGCCTGGGGGATGTACCAGCATCTCCCAGTTCATAATCACAACCCTTCAGATTTGCCTTATTGGCAGCTCTACTCTGGAGGTTTGTTTAGAAGAAGTGTGTCACCCTTAGGCCAGCAC	1
chr17	45388343	45388462	+	ITGB3|region15_bait#15	120	48.3333	102.001	0	4	0.994418	false	false	true	TATTGGCAGCTCTACTCTGGAGGTTTGTTTAGAAGAAGTGTGTCACCCTTAGGCCAGCACCATCTCTTTACCTCCTAATTCCACACCCTCACTGCTGTAGACATTTGCTATGAGCTGGGG	1
chr17	45388402	45388521	+	ITGB3|region15_bait#16	120	46.6667	100.841	0	4	0.992701	false	false	true	CCATCTCTTTACCTCCTAATTCCACACCCTCACTGCTGTAGACATTTGCTATGAGCTGGGGATGTCTCTCATGACCAAATGCTTTTCCTCAAAGGGAGAGAGTGCTATTGTAGAGCCAGA	1
chr17	45388462	45388581	+	ITGB3|region15_bait#17	120	53.3333	105.521	0	4	0.992844	false	false	true	GATGTCTCTCATGACCAAATGCTTTTCCTCAAAGGGAGAGAGTGCTATTGTAGAGCCAGAGGTCTGGCCCTATGCTTCCGGCCTCCTGTCCCTCATCCATAGCACCTCCACATACCTGGC	1
chr17	45388522	45388641	+	ITGB3|region15_bait#18	120	55	106.707	0	4	0.987548	false	false	true	GGTCTGGCCCTATGCTTCCGGCCTCCTGTCCCTCATCCATAGCACCTCCACATACCTGGCCCTGTGCCTTGGTGTGCTGTATCCATCCATGGGGCTGATTGTATTTACCTTCTACCTCTT	1
chr17	45388582	45388701	+	ITGB3|region15_bait#19	120	48.3333	102.001	0	4	0.987978	false	false	true	CCTGTGCCTTGGTGTGCTGTATCCATCCATGGGGCTGATTGTATTTACCTTCTACCTCTTGGCTGCCTTGTGAAGGAATTATTCCCATGAGTTGGCTGGGAATAAGTGCCAGGATGGAAT	1
chr17	45388642	45388761	+	ITGB3|region15_bait#20	120	48.3333	102.001	0	3	0.993416	false	false	true	GGCTGCCTTGTGAAGGAATTATTCCCATGAGTTGGCTGGGAATAAGTGCCAGGATGGAATGATGGGTCAGTTGTATCAGCACGTGTGGCCTGTTCTTCTATGGGTTGGACAACCTCATTT	1
chr17	45388702	45388821	+	ITGB3|region15_bait#21	120	40	96.2655	0	5	0.989266	false	false	true	GATGGGTCAGTTGTATCAGCACGTGTGGCCTGTTCTTCTATGGGTTGGACAACCTCATTTTAACTCAGTCTTTAATCTGAGAGGCCACAGTGCAATTTTATTTTATTTTTCTCATGATGA	1
chr17	45388761	45388880	+	ITGB3|region15_bait#22	120	26.6667	87.4299	0	5	0.986403	false	false	true	TTAACTCAGTCTTTAATCTGAGAGGCCACAGTGCAATTTTATTTTATTTTTCTCATGATGAGGTTTTCTTAACTTAAAAGAACATGTATATAAACATGCTTGCATTATATTTGTAAATTT	1
chr17	45388821	45388940	+	ITGB3|region15_bait#23	120	35.8333	93.4593	0	4	0.991556	false	false	true	AGGTTTTCTTAACTTAAAAGAACATGTATATAAACATGCTTGCATTATATTTGTAAATTTATGTGATGGCAAAGAAGGAGAGCATAGGAAACCACACAGACTTGGGCAGGGTACAGACAC	1
chr17	45388881	45389000	+	ITGB3|region15_bait#24	120	53.3333	105.521	0	4	0.991985	false	false	true	ATGTGATGGCAAAGAAGGAGAGCATAGGAAACCACACAGACTTGGGCAGGGTACAGACACTCCCACTTGGCATCATTCACAGCAAGTCACTGGCCAGTGGCTGGATCTGTGAGGGGCTCT	1
chr17	45388941	45389060	+	ITGB3|region15_bait#25	120	51.6667	104.341	0	4	0.992558	false	false	true	TCCCACTTGGCATCATTCACAGCAAGTCACTGGCCAGTGGCTGGATCTGTGAGGGGCTCTCTCATGATAGAAGGCTATGGGGATAGATGTGTGGACACATTGGACCTTTCCTGAGGAAGA	1
chr17	45389001	45389120	+	ITGB3|region15_bait#26	120	46.6667	100.841	0	4	0.993559	false	false	true	CTCATGATAGAAGGCTATGGGGATAGATGTGTGGACACATTGGACCTTTCCTGAGGAAGAGGGACTGTTCTTTTGTCCCAGAAAAGCAGTGGCTCCATTGGTGTTGACATACATCCAACA	1
chr17	45389061	45389180	+	ITGB3|region15_bait#27	120	41.6667	97.3994	0.00833333	7	0.989409	false	false	true	GGGACTGTTCTTTTGTCCCAGAAAAGCAGTGGCTCCATTGGTGTTGACATACATCCAACATTAAAAGCCACCCCCAAATGCCCAAGAAAAAAAGAAAGACTTATCAACATTTGTTCCATg	1
chr17	45389120	45389239	+	ITGB3|region15_bait#28	120	37.5	94.5769	0.5	7	0.996136	false	false	true	ATTAAAAGCCACCCCCAAATGCCCAAGAAAAAAAGAAAGACTTATCAACATTTGTTCCATgagcagaaaactggagctctggcctcagtgttacagctaaataatctttaattaaggcaa	1
chr17	45389300	45389419	+	ITGB3|region15_bait#31	120	38.3333	95.1381	0.391667	5	0.996994	false	false	true	agtcttgaaggtctctttcagtatcaacattctaagatgctgggactTACTGTGTCATCAAATGTGCGGTTAAGATTCTCTGGGATATTGATACTGTTTGTGTTTTTAGTTGGGAGATCT	1
chr17	45389360	45389479	+	ITGB3|region15_bait#32	120	40.8333	96.8316	0	5	0.993989	false	false	true	AATGTGCGGTTAAGATTCTCTGGGATATTGATACTGTTTGTGTTTTTAGTTGGGAGATCTGAGAGACCTGGCTTTGGCAAGAGCAGATGTCATTCCATATCACCTTTCTCAATGAAAGTC	1
chr17	45389420	45389539	+	ITGB3|region15_bait#33	120	42.5	97.9689	0	4	0.991699	false	false	true	GAGAGACCTGGCTTTGGCAAGAGCAGATGTCATTCCATATCACCTTTCTCAATGAAAGTCTCATTCTATCCTCTCTCCAAACCCGTTTTCCAACATTTGTTAATAGTTACGTCTCTCCTG	1
chr17	45389479	45389598	+	ITGB3|region15_bait#34	120	35.8333	93.4593	0	4	0.987548	false	false	true	CTCATTCTATCCTCTCTCCAAACCCGTTTTCCAACATTTGTTAATAGTTACGTCTCTCCTGATGTAGCACTTAAGCTTCATTTAGTTATTATTTCTTTCTTCACTTTGCACACATTTGCA	1
chr17	45389539	45389658	+	ITGB3|region15_bait#35	120	32.5	91.2439	0	3	0.988264	false	false	true	GATGTAGCACTTAAGCTTCATTTAGTTATTATTTCTTTCTTCACTTTGCACACATTTGCATCCACATATTAGGGAAGAGGAATCCATAAGTAGCTGAAATATCTATTCTGTATTATTGTG	1
chr17	45389599	45389718	+	ITGB3|region15_bait#36	120	38.3333	95.1381	0	4	0.994132	false	false	true	TCCACATATTAGGGAAGAGGAATCCATAAGTAGCTGAAATATCTATTCTGTATTATTGTGTTAACATTGAGAATAAGCCTTGGAATTAGATATGGGGCAATGACTGAGCCCTGTCTCACC	1
chr17	45389659	45389778	+	ITGB3|region15_bait#37	120	46.6667	100.841	0	5	0.992701	false	false	true	TTAACATTGAGAATAAGCCTTGGAATTAGATATGGGGCAATGACTGAGCCCTGTCTCACCCATGGATTACTCCTTACTGTAGGGAATGGCAGTATGGTAGAGGGATAAATAGGGGGCGGG	1
chr17	45389719	45389838	+	ITGB3|region15_bait#38	120	49.1667	102.583	0.108333	5	0.988693	false	false	true	CATGGATTACTCCTTACTGTAGGGAATGGCAGTATGGTAGAGGGATAAATAGGGGGCGGGGAGGGATAGTCATGGATCCAAGAAGTCCTTAGAAATAGTGGCAGGGAacaggtgtggaag	1
chr17	45389898	45390017	+	ITGB3|region15_bait#41	120	30.8333	90.146	0.216667	5	0.996279	false	false	true	attataatcttcagttactaagacagAGTCCATGAGAGTGTTAATGGGACATTTTCTTTAGATAAGATGTTTTATATGAAGAAACTGTATCAAAGGGGGAAGAAAATGTATTTAACAGGT	1
chr17	45389958	45390077	+	ITGB3|region15_bait#42	120	35.8333	93.4593	0	5	0.988693	false	false	true	GATAAGATGTTTTATATGAAGAAACTGTATCAAAGGGGGAAGAAAATGTATTTAACAGGTGAATCAAATCAGGAATCTTGTCTGAGCTACTGGAATGAAGTTCACAGGTCTTGAAGACCA	1
chr17	45351768	45351887	+	ITGB3|region2_bait#1	120	58.3333	109.099	0	4	0.988407	false	false	true	TTGTCTGTCTGTTGCAGGGCCCAACATCTGTACCACGCGAGGTGTGAGCTCCTGCCAGCAGTGCCTGGCTGTGAGCCCCATGTGTGCCTGGTGCTCTGATGAGGTAAGGAGCAGATACCA	1
chr17	45389210	45389329	+	ITGB3|region2_bait#1	120	33.3333	91.7953	1	4	0.991842	false	false	true	ttacagctaaataatctttaattaaggcaagtcactttcttcttcttaaagctgttttctagtttgagaaatgatgggattttagcagccagtcttgaaggtctctttcagtatcaacat	1
chr17	45360720	45360839	+	ITGB3|region3_bait#1	120	59.1667	109.702	0	4	0.989123	false	false	true	GCCCTGCCTCTGGGCTCACCTCGCTGTGACCTGAAGGAGAATCTGCTGAAGGATAACTGTGCCCCAGAATCCATCGAGTTCCCAGTGAGTGAGGCCCGAGTACTAGAGGACAGGCCCCTC	1
chr17	45389808	45389927	+	ITGB3|region3_bait#1	120	44.1667	99.1126	0.816667	3	0.986546	false	false	true	TAGAAATAGTGGCAGGGAacaggtgtggaagctcatgcctgtaattataaccttcagctactaagacaggtgtggtggctcacgcctgtgattataatcttcagttactaagacagAGTC	1
chr17	45360758	45360877	+	ITGB3|region3_bait#2	120	57.5	108.499	0	4	0.991842	false	false	true	GAATCTGCTGAAGGATAACTGTGCCCCAGAATCCATCGAGTTCCCAGTGAGTGAGGCCCGAGTACTAGAGGACAGGCCCCTCAGCGACAAGGGCTCTGGAGACAGCTCCCAGGTCACTCA	1
chr17	45360796	45360915	+	ITGB3|region3_bait#3	120	62.5	112.127	0	4	0.988121	false	false	true	AGTTCCCAGTGAGTGAGGCCCGAGTACTAGAGGACAGGCCCCTCAGCGACAAGGGCTCTGGAGACAGCTCCCAGGTCACTCAAGTCAGTCCCCAGAGGATTGCACTCCGGCTCCGGCCAG	1
chr17	45361809	45361928	+	ITGB3|region4_bait#1	120	48.3333	102.001	0	3	0.989552	false	false	true	ATGATTCGAAGAATTTCTCCATCCAAGTGCGGCAGGTGGAGGATTACCCTGTGGACATCTACTACTTGATGGACCTGTCTTACTCCATGAAGGATGATCTGTGGAGCATCCAGAACCTGG	1
chr17	45361853	45361972	+	ITGB3|region4_bait#2	120	51.6667	104.341	0	3	0.991126	false	false	true	TACCCTGTGGACATCTACTACTTGATGGACCTGTCTTACTCCATGAAGGATGATCTGTGGAGCATCCAGAACCTGGGTACCAAGCTGGCCACCCAGATGCGAAAGCTCACCAGTAACCTG	1
chr17	45361898	45362017	+	ITGB3|region4_bait#3	120	55	106.707	0	4	0.992701	false	false	true	AAGGATGATCTGTGGAGCATCCAGAACCTGGGTACCAAGCTGGCCACCCAGATGCGAAAGCTCACCAGTAACCTGCGGATTGGCTTCGGGGCATTTGTGGACAAGCCTGTGTCACCATAC	1
chr17	45361942	45362061	+	ITGB3|region4_bait#4	120	54.1667	106.113	0	4	0.994132	false	false	true	CACCCAGATGCGAAAGCTCACCAGTAACCTGCGGATTGGCTTCGGGGCATTTGTGGACAAGCCTGTGTCACCATACATGTATATCTCCCCACCAGAGGCCCTCGAAAACCCCTGCTATGA	1
chr17	45363626	45363745	+	ITGB3|region5_bait#1	120	53.3333	105.521	0.416667	4	0.99771	false	false	true	TATGAAGACCACCTGCTTGCCCATGTTTGGCTACAAACACGTGCTGACGCTAACTGACCAGGTGACCCGCttcaatgaggaagtgaagaagcagagtgtgtcacggaaccgagatgcccc	1
chr17	45364436	45364555	+	ITGB3|region6_bait#1	120	50.8333	103.753	0	4	0.992128	false	false	true	GAAAAGATTGGCTGGAGGAATGATGCATCCCACTTGCTGGTGTTTACCACTGATGCCAAGACTCATATAGCATTGGACGGAAGGCTGGCAGGCATTGTCCAGCCTAATGACGGGCAGTGT	1
chr17	45364478	45364597	+	ITGB3|region6_bait#2	120	49.1667	102.583	0	3	0.993559	false	false	true	TTTACCACTGATGCCAAGACTCATATAGCATTGGACGGAAGGCTGGCAGGCATTGTCCAGCCTAATGACGGGCAGTGTCATGTTGGTAGTGACAATCATTACTCTGCCTCCACTACCATG	1
chr17	45367035	45367154	+	ITGB3|region7_bait#1	120	40.8333	96.8316	0	5	0.990697	false	false	true	TCATTTTCCTAGGATTATCCCTCTTTGGGGCTGATGACTGAGAAGCTATCCCAGAAAAACATCAATTTGATCTTTGCAGTGACTGAAAATGTAGTCAATCTCTATCAGGTGACTGTGCCT	1
chr17	45367536	45367655	+	ITGB3|region8_bait#1	120	47.5	101.42	0	4	0.992844	false	false	true	TGTTTTCCTTTCTAGAACTATAGTGAGCTCATCCCAGGGACCACAGTTGGGGTTCTGTCCATGGATTCCAGCAATGTCCTCCAGCTCATTGTTGATGCTTATGGGGTAAGTGTCTTGTGC	1
chr17	45368320	45368439	+	ITGB3|region9_bait#1	120	49.1667	102.583	0	4	0.993273	false	false	true	AAAATCCGTTCTAAAGTAGAGCTGGAAGTGCGTGACCTCCCTGAAGAGTTGTCTCTATCCTTCAATGCCACCTGCCTCAACAATGAGGTCATCCCTGGCCTCAAGTCTTGTATGGGACTC	1
chr17	45368335	45368454	+	ITGB3|region9_bait#2	120	51.6667	104.341	0	3	0.992558	false	false	true	GTAGAGCTGGAAGTGCGTGACCTCCCTGAAGAGTTGTCTCTATCCTTCAATGCCACCTGCCTCAACAATGAGGTCATCCCTGGCCTCAAGTCTTGTATGGGACTCAAGATTGGAGACACG	1
